# Supplementary material for: 5-hydroxymethylcytosine and gene activity in mouse intestinal differentiation
Source: Sci Rep. 2020 Jan 17;10:546. doi: 10.1038/s41598-019-57214-z (PMC6969059; doi:10.1038/s41598-019-57214-z)
Supplement: Supplementary file 1 — Supplementary information [file 41598_2019_57214_MOESM1_ESM.xlsx]

## Sheet: Data File summary 
5-hydroxymethylcytosine and gene activity in mouse intestinal differentiation. Santiago Uribe-Lewis, Thomas Carroll, Suraj Menon, Anna Nicholson, Piotr J Manasterski, Douglas J. Winton,, Simon J.A. Buczacki & Adele Murrell
	Summary for Data file2
Table S1	RNA-seq_Upregulated genes_p<1e-03
Table S2	RNA-seq_Downregulated genes_p<1e-03
Table S3	Expression of genes in Muñoz et al. Lgr5_MS_ISC signature
Table S4	goseq_RNA-seq_Upregulated
Table S5	goseq_RNA-seq_Downregulated
Table S6	RNA binders (GO:0003723) RNA-seq
Table S7	DNA binders (GO:0003677) RNA-seq
Table S8	Epigenetic factors RNA-seq
Table S9	hmeDIP-seq_Peaks_gain_p<1e-03
Table S10	hmeDIP-seq_Peaks_loss_p<1e-03
Table S11	goseq_hmeDIP-seq_IntragenicGain
Table S12	goseq_hmeDIP-seq_IntragenicLoss
Table S13	goseq_hmeDIP-seq_IntergenicGain
Table S14	goseq_hmeDIP-seq_IntergenicLoss
Table S15	hmeDIP-seq reads summary statistics
Table S16	Expression assays

## Sheet: Table S1 RNA-seq_Up_p<1e-03
Table S1
EnsemblID	Symbol	TranscriptCount_Cd24a_Mid	TranscriptCount_Cd24a_Neg	log2FoldChange	padj
ENSMUSG00000006345	Ggt1	86.75	11894.5	7.09922	1.43e-200
ENSMUSG00000032454	Rbp2	1286.25	44258	5.1047	4.49e-136
ENSMUSG00000042041	2010003K11Rik	35.5	1910	5.74961	1.1e-128
ENSMUSG00000019278	Dpep1	142.75	5473.25	5.26084	3.62e-111
ENSMUSG00000022575	Gsdmd	382.5	8510	4.47563	3.5e-107
ENSMUSG00000038167	Plekhg6	74.75	2095	4.80873	2.4e-104
ENSMUSG00000022546	Gpt	184.5	4574	4.63176	6.82e-101
ENSMUSG00000026614	Slc30a10	21	1707.75	6.34556	1.95e-91
ENSMUSG00000003271	Sult2b1	142.25	2279	4.0019	5.72e-81
ENSMUSG00000040505	Abcg5	982	12246.8	3.64053	4.11e-78
ENSMUSG00000034427	Myo15b	3019.25	36022.8	3.57665	3.07e-77
ENSMUSG00000072830	Gm10425	28	720.75	4.686	3.19e-77
ENSMUSG00000052396	Mogat2	628.5	7704.75	3.61576	4.21e-76
ENSMUSG00000035775	Krt20	1277	19261.2	3.91487	5.04e-73
ENSMUSG00000025498	Irf7	170.25	2270.25	3.73712	6.86e-73
ENSMUSG00000028943	Espn	60.25	2486.75	5.36716	8.71e-72
ENSMUSG00000074063	Osgin1	120.5	1886.25	3.96842	1.1e-70
ENSMUSG00000019823	Mical1	649.75	7042.75	3.43818	8.23e-70
ENSMUSG00000021411	1300014I06Rik	42.5	1049.5	4.6261	6.65e-69
ENSMUSG00000054999	Naaladl1	1481.5	14954.5	3.33545	5.68e-68
ENSMUSG00000053862	Ostb	62	1067.5	4.10582	9.63e-67
ENSMUSG00000022098	Bmp1	67.75	1593.75	4.55606	5.18e-66
ENSMUSG00000055435	Maf	496.5	5887.75	3.56785	8.17e-66
ENSMUSG00000073402	Gm8909	95.25	2458.5	4.68992	1.61e-65
ENSMUSG00000025497	Cdhr5	2472.75	26074.8	3.39847	1.44e-64
ENSMUSG00000030769	Slc5a11	68	2779.75	5.35328	7.08e-64
ENSMUSG00000046814	Gchfr	18	434.75	4.59412	1.46e-61
ENSMUSG00000003123	Lipe	225.25	2282.25	3.34086	3.76e-61
ENSMUSG00000021216	Tubal3	195	2006.25	3.36296	8.62e-61
ENSMUSG00000050335	Lgals3	371.75	3398.75	3.1926	4.19e-59
ENSMUSG00000035041	Creb3l3	503.25	8877.25	4.14077	4.64e-59
ENSMUSG00000002227	Mov10	250.5	2354.5	3.23254	3.51e-58
ENSMUSG00000001156	Mxd1	324.25	4123.75	3.66878	1.54e-57
ENSMUSG00000022219	Cideb	624.5	5263.75	3.07532	3.45e-57
ENSMUSG00000030492	Slc7a9	584	4927	3.07667	5.02e-57
ENSMUSG00000045725	Prr15	143.25	1595.25	3.47718	9.65e-57
ENSMUSG00000006360	Crip1	2372.75	18637	2.97354	3.5e-56
ENSMUSG00000045282	Tmem86b	129	1634.25	3.66319	3.62e-56
ENSMUSG00000024937	Ehbp1l1	241	2170.5	3.17092	6.86e-56
ENSMUSG00000035429	Ptprh	722.25	5863.75	3.02125	7.38e-56
ENSMUSG00000022565	Plec	1790.75	13974.2	2.96414	1.25e-55
ENSMUSG00000037995	Igsf9	1025.25	8086.5	2.97954	2.67e-55
ENSMUSG00000021280	1200009I06Rik	117.25	6005.25	5.67856	4.13e-55
ENSMUSG00000035699	Osta	701.5	5604.5	2.99807	4.83e-55
ENSMUSG00000032038	St3gal4	3788.5	28346	2.90345	2.86e-54
ENSMUSG00000017664	Slc35c2	413	3370.25	3.02864	3.41e-54
ENSMUSG00000028655	Mfsd2a	82.5	890.5	3.43215	1.04e-53
ENSMUSG00000022938	Fam3b	125.75	1217	3.2747	1.07e-53
ENSMUSG00000020733	Slc9a3r1	1587.25	11868.8	2.90257	1.71e-53
ENSMUSG00000074261	Gm7092	99	1386	3.80735	1.85e-53
ENSMUSG00000024778	Fas	47	597.25	3.6676	1.92e-52
ENSMUSG00000020839	Tmigd1	10.75	837	6.28282	2.1e-52
ENSMUSG00000024066	Xdh	923	20357.2	4.46307	2.57e-52
ENSMUSG00000036002	B230312A22Rik	164.5	1443.75	3.13366	9.52e-52
ENSMUSG00000031788	Kifc3	114.5	1080.75	3.23861	1.58e-51
ENSMUSG00000023755	Rhebl1	28	434.75	3.95669	2.46e-51
ENSMUSG00000025648	Pfkfb4	539.5	4044.75	2.90636	2.64e-51
ENSMUSG00000022615	Tymp	69.25	748	3.43315	2.91e-51
ENSMUSG00000054422	Fabp1	1596	39384.8	4.6251	9.22e-51
ENSMUSG00000001417	Rhbg	25.75	408.75	3.98857	1.76e-50
ENSMUSG00000026589	Sec16b	409.5	3084.25	2.91298	1.85e-50
ENSMUSG00000038781	Stap2	665.5	4776.25	2.84337	5.94e-50
ENSMUSG00000032098	Treh	132.25	7346.25	5.79567	1.13e-49
ENSMUSG00000041845	Rhod	32.5	545	4.06774	1.35e-49
ENSMUSG00000033213	AA467197	67.25	704	3.38797	2.24e-49
ENSMUSG00000024421	Lama3	17.75	963.25	5.76202	5.05e-49
ENSMUSG00000005677	Nr1i3	327.5	2439.25	2.89687	6.78e-49
ENSMUSG00000024644	Cndp2	1036.25	12766	3.62286	6.91e-49
ENSMUSG00000002992	Apoc2	111.25	12729.2	6.8382	1.93e-48
ENSMUSG00000026956	Uap1l1	222.75	1726.25	2.95414	2.1e-48
ENSMUSG00000032120	C2cd2l	346.75	2531.25	2.86788	2.78e-48
ENSMUSG00000022574	Naprt1	802.25	5346.75	2.73654	4.5e-47
ENSMUSG00000055912	Tmem150a	12.25	284.5	4.53757	1.39e-46
ENSMUSG00000002228	Ppm1j	10	640.5	6.00113	2.33e-46
ENSMUSG00000027217	Tspan18	13.75	442.75	5.00899	2.83e-46
ENSMUSG00000034947	Tmem106a	257.75	1859.25	2.85068	4.2e-46
ENSMUSG00000023914	Mep1a	283	3819.25	3.75442	5.54e-46
ENSMUSG00000022555	Dgat1	3124	19488.5	2.64116	6.42e-46
ENSMUSG00000056938	Acbd4	393.25	2689.25	2.77369	6.44e-46
ENSMUSG00000043822	Adamtsl5	179	3423	4.25723	1.01e-45
ENSMUSG00000083563	Gm13340	99.25	907.25	3.19236	1.21e-45
ENSMUSG00000034919	Ttc22	195.5	1448.5	2.88932	1.94e-45
ENSMUSG00000030650	Tmc5	532	3623	2.76769	8.29e-45
ENSMUSG00000004815	Dgkq	416	3082	2.88921	8.68e-45
ENSMUSG00000026672	Optn	513.25	3623.75	2.81975	9.37e-45
ENSMUSG00000025726	Slc28a1	18.5	1825.5	6.62462	9.52e-45
ENSMUSG00000043079	Synpo	43	2478	5.8487	1.28e-43
ENSMUSG00000075706	Gpx4	1459.75	8783.25	2.58903	1.32e-43
ENSMUSG00000022090	Pdlim2	25	1123.25	5.48961	1.58e-43
ENSMUSG00000064339	mt-Rnr2	10626	127267	3.58219	1.59e-43
ENSMUSG00000024846	Cst6	110.5	1320.25	3.57869	2.05e-43
ENSMUSG00000050747	Trim15	77	676.25	3.13463	2.08e-43
ENSMUSG00000000958	Slc7a7	645.5	4127	2.6766	2.75e-43
ENSMUSG00000064363	mt-Nd4	80912	568251	2.8121	3.67e-43
ENSMUSG00000074218	Cox7a1	153	1121.25	2.8735	5.68e-43
ENSMUSG00000021565	Slc6a19	161.25	8732.5	5.75902	6.09e-43
ENSMUSG00000036151	Tm6sf2	971	5818.25	2.58304	8.72e-43
ENSMUSG00000053054	Adh6a	1532.5	15153.5	3.30569	1.2e-42
ENSMUSG00000045775	Slc16a5	456.5	2851.25	2.64291	1.55e-42
ENSMUSG00000040613	Apobec1	84.75	706.25	3.05889	2.3e-42
ENSMUSG00000021278	Amn	468	2900	2.63147	2.77e-42
ENSMUSG00000064351	mt-Co1	304774	2.52297e+06	3.04931	3.13e-42
ENSMUSG00000033917	Gde1	122.5	2477.5	4.33803	4.26e-42
ENSMUSG00000020080	Hkdc1	1694.25	9791	2.53081	4.62e-42
ENSMUSG00000039616	Mocos	98.75	781.75	2.98485	5.72e-42
ENSMUSG00000003863	Ppfia3	38.75	420.75	3.4407	6.08e-42
ENSMUSG00000024105	9130404H23Rik	138	1114.25	3.01333	9.82e-42
ENSMUSG00000024885	Aldh3b1	75.75	642.25	3.08382	1.08e-41
ENSMUSG00000039886	Tmem120a	645	3827	2.56884	1.95e-41
ENSMUSG00000030587	2200002D01Rik	1065	6140.75	2.52756	2.61e-41
ENSMUSG00000024730	Ms4a8a	474.25	2866.5	2.59557	2.88e-41
ENSMUSG00000067813	Xkr9	61.25	549.75	3.16599	3.32e-41
ENSMUSG00000019359	Gdpd2	14.5	2375.75	7.35619	6.44e-41
ENSMUSG00000064345	mt-Nd2	35418.2	217626	2.61928	9.51e-41
ENSMUSG00000031712	Il15	50.25	476.25	3.24452	1.57e-40
ENSMUSG00000066258	Trim12a	124	892.25	2.84711	2.88e-40
ENSMUSG00000032105	Pdzd3	264.25	1659.75	2.65099	3.14e-40
ENSMUSG00000020258	Glyctk	58	515.25	3.15115	5.59e-40
ENSMUSG00000021208	Ifi27l2b	903.25	8700.25	3.26786	6.42e-40
ENSMUSG00000024193	Phf1	122	872	2.83745	7.88e-40
ENSMUSG00000002233	Rhoc	97.25	1852	4.25124	8.79e-40
ENSMUSG00000025085	Ablim1	174.25	1153.75	2.7271	1.05e-39
ENSMUSG00000026692	Fmo4	153.25	1039	2.76124	1.13e-39
ENSMUSG00000001270	Ckb	1258.25	6896	2.45434	2.02e-39
ENSMUSG00000041831	Sytl3	8.75	197.5	4.49643	3.63e-39
ENSMUSG00000010122	Slc47a1	13	1267.75	6.60761	4.37e-39
ENSMUSG00000070777	Ceacam20	76	3119.5	5.35917	4.88e-39
ENSMUSG00000032802	Srxn1	605	3399.25	2.49021	5.93e-39
ENSMUSG00000041361	Myzap	105.75	882.75	3.06135	7.14e-39
ENSMUSG00000027456	Sdcbp2	268.25	1615.75	2.59055	1.43e-38
ENSMUSG00000086844	B230206H07Rik	21	279.25	3.7331	1.57e-38
ENSMUSG00000059316	Slc27a4	1214.5	16428.8	3.75779	2.55e-38
ENSMUSG00000060183	Cxcl11	4	216.25	5.75656	4.44e-38
ENSMUSG00000032661	Oas3	21.5	358	4.05755	6.43e-38
ENSMUSG00000071506	Tmem139	86.25	642	2.89598	7.49e-38
ENSMUSG00000029700	Slc13a1	174.5	1532	3.13412	8.36e-38
ENSMUSG00000030834	Abcc6	345	1979	2.5201	8.36e-38
ENSMUSG00000000308	Ckmt1	5752.5	29259.2	2.34663	1.73e-37
ENSMUSG00000079440	Alpi	1728.75	25542.8	3.88511	1.95e-37
ENSMUSG00000029618	Ocm	13.75	223.5	4.02277	2.66e-37
ENSMUSG00000030208	Emp1	247.75	1951.5	2.97763	2.75e-37
ENSMUSG00000037098	Rab11fip3	280.25	1978.75	2.8198	2.75e-37
ENSMUSG00000062646	Ganc	123.25	929.75	2.91526	3.64e-37
ENSMUSG00000039062	Anpep	4055.25	81817.5	4.33455	4.03e-37
ENSMUSG00000020334	Slc22a4	49.5	740.5	3.903	5.14e-37
ENSMUSG00000025401	Myo1a	6498	32602.5	2.32691	5.74e-37
ENSMUSG00000056413	Adap1	604.5	3233	2.41906	6.26e-37
ENSMUSG00000031778	Cx3cl1	393.5	2172	2.46459	8.67e-37
ENSMUSG00000031402	Mpp1	488.75	6026	3.62403	1.05e-36
ENSMUSG00000024503	Spink3	191.75	6797.75	5.14776	1.11e-36
ENSMUSG00000024340	Btnl2	368.5	7298.75	4.30791	1.68e-36
ENSMUSG00000079507	H2-Q1	100.5	2593	4.68935	1.96e-36
ENSMUSG00000019302	Atp6v0a1	506.75	3143	2.6328	2.45e-36
ENSMUSG00000025161	Slc16a3	40.75	525.25	3.68813	3.18e-36
ENSMUSG00000025504	Eps8l2	1473.5	13509.8	3.19668	5.4e-36
ENSMUSG00000017639	Rab11fip4	26.25	292.5	3.47805	5.6e-36
ENSMUSG00000028059	Arhgef2	341.5	1863.75	2.44825	9.85e-36
ENSMUSG00000047394	Odf3b	38	356.25	3.22882	1.11e-35
ENSMUSG00000041119	Pde9a	710.5	3641.75	2.35773	1.29e-35
ENSMUSG00000042672	Dcst1	13.75	212.25	3.94826	2.21e-35
ENSMUSG00000026879	Gsn	202.75	1168	2.52627	5.51e-35
ENSMUSG00000029162	Khk	1787.75	8680.75	2.27967	6.8e-35
ENSMUSG00000041827	Oasl1	56.75	992	4.12765	8.36e-35
ENSMUSG00000029161	Cgref1	444.25	7165.25	4.01157	9.53e-35
ENSMUSG00000009646	Pla2g12b	208.25	1174.75	2.49597	2.04e-34
ENSMUSG00000027377	Mall	876.75	4280	2.28737	4.3e-34
ENSMUSG00000027412	Lpin3	364.5	1893.5	2.37706	5.04e-34
ENSMUSG00000036661	Dennd3	192.5	1085.25	2.4951	7.05e-34
ENSMUSG00000091172	Gm17120	13.5	201.5	3.89975	9.1e-34
ENSMUSG00000048440	Cyp4f16	690.25	3383.5	2.29333	9.56e-34
ENSMUSG00000032715	Trib3	5.5	146	4.73039	1.08e-33
ENSMUSG00000023952	Gtpbp2	586	3567	2.60574	1.14e-33
ENSMUSG00000028976	Slc2a5	148.75	2213.25	3.8952	1.16e-33
ENSMUSG00000021948	Prkcd	1236	5876	2.24916	1.31e-33
ENSMUSG00000024354	Slc23a1	8.5	445	5.7102	1.41e-33
ENSMUSG00000036814	Slc6a20a	525.75	8063	3.93887	1.85e-33
ENSMUSG00000073802	Cdkn2b	340.5	1753	2.3641	2.18e-33
ENSMUSG00000022617	Chkb	819.75	3942.25	2.26576	2.26e-33
ENSMUSG00000030747	Dgat2	355.75	3385.75	3.25054	2.31e-33
ENSMUSG00000036216	Leap2	11.75	1340.5	6.83397	2.83e-33
ENSMUSG00000035372	1810055G02Rik	120	1491.75	3.6359	3e-33
ENSMUSG00000010358	Ifi35	418.25	2095.5	2.32486	3.9e-33
ENSMUSG00000005107	Slc2a9	103.5	651.25	2.65358	4e-33
ENSMUSG00000020272	Stk10	33.25	409.75	3.62332	4.1e-33
ENSMUSG00000035722	Abca7	296.25	1535	2.37335	5.13e-33
ENSMUSG00000073399	Trim40	148.75	859.25	2.53019	5.52e-33
ENSMUSG00000022817	Itgb5	164.75	1028.75	2.64254	6.41e-33
ENSMUSG00000024292	Cyp4f14	1436.75	16637	3.53351	1.12e-32
ENSMUSG00000022843	Clcn2	1034	4808.75	2.21743	1.77e-32
ENSMUSG00000029449	Rhof	33.5	303.25	3.17827	2.41e-32
ENSMUSG00000032083	Apoa1	1425.75	155105	6.76538	2.42e-32
ENSMUSG00000031378	Abcd1	390.5	2817.25	2.85089	2.58e-32
ENSMUSG00000030364	Clec2h	619.25	17599.8	4.82889	2.84e-32
ENSMUSG00000009614	Sardh	8.5	286.25	5.07367	2.86e-32
ENSMUSG00000024953	Prdx5	894.5	4161	2.21778	3.03e-32
ENSMUSG00000028737	Aldh4a1	12.5	799.5	5.9991	3.41e-32
ENSMUSG00000083863	Gm13341	54.25	404.25	2.89755	3.73e-32
ENSMUSG00000029408	Abcb9	101.5	623.25	2.61833	5.28e-32
ENSMUSG00000040432	Ltb4r2	6.25	143.75	4.52356	6.81e-32
ENSMUSG00000015536	Mocs2	655.5	3669.25	2.48482	7.94e-32
ENSMUSG00000026437	Cdk18	643	3009.5	2.22663	8.94e-32
ENSMUSG00000022564	Grina	197.5	2860.75	3.85647	9.21e-32
ENSMUSG00000024958	Gpr137	140.75	796	2.49963	9.67e-32
ENSMUSG00000046908	Ltb4r1	4.5	225.25	5.64546	1.21e-31
ENSMUSG00000023067	Cdkn1a	570.5	2680.5	2.2322	1.28e-31
ENSMUSG00000072571	G630016D24Rik	240.5	1235.25	2.36069	1.28e-31
ENSMUSG00000062064	Slc2a7	4.75	554.25	6.86647	1.3e-31
ENSMUSG00000029166	Mapre3	19.75	372.5	4.23732	1.51e-31
ENSMUSG00000068299	1700019G17Rik	450.75	2695.25	2.58002	1.94e-31
ENSMUSG00000034936	Arl4d	77.25	502.25	2.7008	2.42e-31
ENSMUSG00000038936	Sccpdh	83.5	546	2.70905	2.75e-31
ENSMUSG00000032231	Anxa2	2225.75	9810.25	2.14	2.77e-31
ENSMUSG00000073002	Vamp5	12	178.25	3.8928	3.15e-31
ENSMUSG00000061232	H2-K1	4675.25	20248.2	2.11468	5.12e-31
ENSMUSG00000092212	Slc22a13b	12.25	304.75	4.63677	7.26e-31
ENSMUSG00000038507	Parp12	295	1443.75	2.29103	8.3e-31
ENSMUSG00000073406	H2-Bl	76.5	2325.75	4.92609	1.02e-30
ENSMUSG00000074622	Mafb	33.25	1394.25	5.38999	1.13e-30
ENSMUSG00000034918	Cdhr2	2550	29334.8	3.52404	1.15e-30
ENSMUSG00000030909	Anks4b	575	2631.5	2.19425	1.23e-30
ENSMUSG00000025396	Hsd17b6	49.25	1254	4.67027	1.45e-30
ENSMUSG00000026175	Vil1	7370	47069	2.67504	1.61e-30
ENSMUSG00000058063	Trim31	673.75	3034.25	2.17105	2.01e-30
ENSMUSG00000019558	Slc6a8	1076.5	8876	3.04356	2.18e-30
ENSMUSG00000024424	Ttc39c	55.5	686.25	3.62817	2.29e-30
ENSMUSG00000022445	Cyp2d26	223	7477	5.06734	2.38e-30
ENSMUSG00000018604	Tbx3	510.5	3071.75	2.58908	2.46e-30
ENSMUSG00000006711	D130043K22Rik	72.5	560.25	2.95002	2.95e-30
ENSMUSG00000039217	Il18	93.75	1143	3.60786	3.08e-30
ENSMUSG00000045348	6430598A04Rik	27.5	351.75	3.67705	3.1e-30
ENSMUSG00000020068	Pbld2	514.25	3405.75	2.72743	3.51e-30
ENSMUSG00000026277	Stk25	1796	7682.25	2.09674	5.74e-30
ENSMUSG00000027562	Car2	37	543.5	3.87668	7.39e-30
ENSMUSG00000032583	Mon1a	337	1583.25	2.23207	7.41e-30
ENSMUSG00000025277	Abhd6	224	1161.5	2.37442	9.27e-30
ENSMUSG00000000154	Slc22a18	334.25	1567.25	2.22924	9.48e-30
ENSMUSG00000001225	Slc26a3	900.5	4335.75	2.26748	9.68e-30
ENSMUSG00000074896	Ifit3	8.75	215.75	4.62393	9.73e-30
ENSMUSG00000022999	Lmbr1l	362.25	1679	2.21254	1.22e-29
ENSMUSG00000024388	Myo7b	3365	14072.8	2.06423	1.48e-29
ENSMUSG00000023019	Gpd1	2202.75	11051	2.3268	2.72e-29
ENSMUSG00000045312	Lhfpl2	33.5	328.25	3.29256	2.75e-29
ENSMUSG00000057666	Gapdh	6768	27822.8	2.03946	3.64e-29
ENSMUSG00000025165	Sectm1a	25.25	357.5	3.82359	3.82e-29
ENSMUSG00000022857	Tmprss15	1.25	335.75	8.06932	4.81e-29
ENSMUSG00000052085	Dock8	342	1568.25	2.19709	5.11e-29
ENSMUSG00000024892	Pcx	153.75	790.5	2.36218	7.06e-29
ENSMUSG00000044134	Fam109a	846.5	3609.5	2.09222	7.51e-29
ENSMUSG00000025402	Nab2	65.5	417.25	2.67135	8.76e-29
ENSMUSG00000030088	Aldh1l1	716	3074.75	2.10244	8.76e-29
ENSMUSG00000035692	Isg15	19.5	305.75	3.97081	1.49e-28
ENSMUSG00000009145	Dqx1	703.75	3005.5	2.09447	1.54e-28
ENSMUSG00000026922	Agpat2	996.5	4523.25	2.18242	1.56e-28
ENSMUSG00000027488	Snta1	35.5	281	2.98468	1.67e-28
ENSMUSG00000024313	Mep1b	703.75	21578.2	4.93837	1.69e-28
ENSMUSG00000006445	Epha2	475.25	2080.5	2.13017	1.89e-28
ENSMUSG00000009772	Nuak2	448.75	2390.25	2.41318	2.01e-28
ENSMUSG00000022562	Oplah	36.5	410.25	3.49053	2.37e-28
ENSMUSG00000074071	Fam169b	4.5	116	4.68806	2.61e-28
ENSMUSG00000082956	Naip3	219.75	1054.75	2.26297	3.29e-28
ENSMUSG00000064354	mt-Co2	119376	808063	2.75896	4.38e-28
ENSMUSG00000023057	Fabp2	2420.75	54003.2	4.47952	4.92e-28
ENSMUSG00000007038	Neu1	286	1302.5	2.1872	5.14e-28
ENSMUSG00000002324	Rec8	151	1463.5	3.2768	5.78e-28
ENSMUSG00000025377	2410002I01Rik	350.25	1556	2.15139	5.87e-28
ENSMUSG00000023259	Slc26a6	656	6733.75	3.35964	6.83e-28
ENSMUSG00000049303	Syt12	6.25	126.25	4.33628	7.11e-28
ENSMUSG00000034591	Slc41a2	133.5	818.5	2.61614	7.5e-28
ENSMUSG00000065947	mt-Nd4l	4573.5	33665.8	2.87991	9.5e-28
ENSMUSG00000020774	Aspa	30.25	1313.5	5.44034	1.12e-27
ENSMUSG00000021416	Eci3	54.25	1336.75	4.62296	1.19e-27
ENSMUSG00000025287	Acot9	100.5	546.5	2.44303	1.62e-27
ENSMUSG00000078942	Naip6	1654.25	6608.25	1.99809	2.3e-27
ENSMUSG00000067212	H2-T23	863	5043.75	2.54706	2.47e-27
ENSMUSG00000002475	Abhd3	354.5	1544	2.12282	2.73e-27
ENSMUSG00000021959	Lats2	20.75	202.5	3.28674	2.75e-27
ENSMUSG00000061740	Cyp2d22	27.75	870.5	4.97128	3e-27
ENSMUSG00000030278	Cidec	32.5	750	4.52838	3.14e-27
ENSMUSG00000020777	Acox1	1534.75	11245.8	2.8733	3.21e-27
ENSMUSG00000085148	2210403K04Rik	54.5	666.25	3.61174	3.39e-27
ENSMUSG00000031831	Lrrc50	28.25	340.25	3.59027	3.51e-27
ENSMUSG00000036138	Acaa1a	1323.25	5590.5	2.07889	3.55e-27
ENSMUSG00000028600	Podn	13.25	1353.75	6.67483	3.8e-27
ENSMUSG00000029859	Epha1	393	1687	2.10186	3.81e-27
ENSMUSG00000029059	2810405K02Rik	563.25	2344.5	2.05743	4.2e-27
ENSMUSG00000079722	Ttll2	3	310.5	6.69349	4.2e-27
ENSMUSG00000024197	Plin3	1279.5	5472	2.09649	4.31e-27
ENSMUSG00000032548	Slco2a1	129	1135.75	3.1382	4.95e-27
ENSMUSG00000052102	Gnpda1	308	1791.5	2.54017	5.24e-27
ENSMUSG00000038188	Scarf1	25.75	295.75	3.52173	6.48e-27
ENSMUSG00000024254	Abcg8	744.25	7321.75	3.29833	6.84e-27
ENSMUSG00000085692	Gm2061	0.25	148.25	9.21189	7.09e-27
ENSMUSG00000024055	Cyp4f13	314.5	1370.75	2.12383	7.37e-27
ENSMUSG00000032596	Uba7	387.25	2350.5	2.60163	7.43e-27
ENSMUSG00000025137	Pcyt2	1453	13440.8	3.20951	7.61e-27
ENSMUSG00000091705	H2-Q2	954	10414.5	3.44846	7.92e-27
ENSMUSG00000003546	Klc4	1005.25	4021	2	8.02e-27
ENSMUSG00000019647	Sema6a	21	1186	5.81957	9.29e-27
ENSMUSG00000024981	Acsl5	3306.25	22618	2.7742	9.79e-27
ENSMUSG00000025027	Xpnpep1	1709.75	6697.75	1.96989	1.06e-26
ENSMUSG00000040339	Fam102b	27.25	228.75	3.06944	1.19e-26
ENSMUSG00000026131	Dst	330.75	1736	2.39195	1.28e-26
ENSMUSG00000083773	Gm13394	761	3403.5	2.16105	1.82e-26
ENSMUSG00000024124	Prss30	86.5	1251.75	3.8551	1.9e-26
ENSMUSG00000021196	Pfkp	1731.75	6695.75	1.95101	3.08e-26
ENSMUSG00000039339	2010001E11Rik	128	971.25	2.9237	3.08e-26
ENSMUSG00000029134	Plb1	13.5	3334	7.94815	3.21e-26
ENSMUSG00000092274	Neat1	2254.75	10725.2	2.24997	3.46e-26
ENSMUSG00000042116	Vwa1	18.25	1497.75	6.35876	4.73e-26
ENSMUSG00000020173	Cobl	754.5	4677.5	2.63214	6.8e-26
ENSMUSG00000048003	Catsper4	3	104.75	5.12584	7.38e-26
ENSMUSG00000073758	1700029G01Rik	118.5	590.25	2.31644	7.41e-26
ENSMUSG00000043789	Vwce	201.5	903.75	2.16514	9.59e-26
ENSMUSG00000010601	Apol7a	87.5	2976.25	5.08807	9.96e-26
ENSMUSG00000038365	Fbxo25	393.25	1915.5	2.2842	1.05e-25
ENSMUSG00000042035	Igsf3	191.5	1087.25	2.50527	1.2e-25
ENSMUSG00000038260	Trpm4	1435.75	5470.25	1.9298	1.54e-25
ENSMUSG00000018474	Chd3	1204	7439	2.62727	1.83e-25
ENSMUSG00000028064	Sema4a	1472.5	5591.5	1.92497	1.9e-25
ENSMUSG00000030155	Clec2e	83.75	3354.5	5.32386	1.99e-25
ENSMUSG00000068011	2510049J12Rik	258	1104.75	2.09828	2.18e-25
ENSMUSG00000032594	Ip6k1	774	3007.5	1.95816	2.35e-25
ENSMUSG00000022560	Slc52a2	450.5	1998.5	2.14932	2.37e-25
ENSMUSG00000029630	Cyp3a25	80	6347	6.30993	2.44e-25
ENSMUSG00000020447	Npc1l1	2148	19310.5	3.16832	2.77e-25
ENSMUSG00000028862	Map3k6	114.75	565.75	2.30167	2.88e-25
ENSMUSG00000042096	Dao	78.75	615.75	2.96699	3.44e-25
ENSMUSG00000019082	Slc25a22	380.25	2652.25	2.8022	3.5e-25
ENSMUSG00000035504	Reep6	1750	6559.5	1.90623	3.71e-25
ENSMUSG00000041936	Agrn	1460.75	6731.25	2.20417	4.06e-25
ENSMUSG00000038332	Sesn1	749.75	2892.5	1.94784	4.77e-25
ENSMUSG00000037552	Plekhg2	142.25	939	2.7227	5.62e-25
ENSMUSG00000025194	Abcc2	600.25	4269.5	2.83043	5.73e-25
ENSMUSG00000069833	Ahnak	745.75	4774.5	2.67859	5.82e-25
ENSMUSG00000034005	Gal3st2	709.25	4090	2.52773	6.77e-25
ENSMUSG00000023045	Soat2	497.25	5755.75	3.53296	6.89e-25
ENSMUSG00000026586	Prrx1	15.5	254.5	4.03733	7.52e-25
ENSMUSG00000064370	mt-Cytb	126317	669420	2.40586	9.17e-25
ENSMUSG00000027173	Depdc7	128	605.5	2.24198	1.07e-24
ENSMUSG00000037336	Mfsd2b	14.75	158	3.42114	1.09e-24
ENSMUSG00000061313	Ddhd2	322.25	2036.5	2.65984	1.47e-24
ENSMUSG00000012296	Tjap1	289.75	1189.75	2.03778	1.87e-24
ENSMUSG00000020407	Upp1	232	2332.5	3.32968	1.93e-24
ENSMUSG00000006800	Sulf2	220.75	1838.5	3.05804	2.17e-24
ENSMUSG00000091219	Gm17254	51.75	404	2.96472	2.36e-24
ENSMUSG00000025130	P4hb	12282.2	44010.8	1.84128	2.44e-24
ENSMUSG00000010307	Tmem86a	629.75	2404.25	1.93274	2.47e-24
ENSMUSG00000034595	Ppp1r18	18.25	172.5	3.24063	2.5e-24
ENSMUSG00000020151	Ptprr	43	277	2.68748	2.65e-24
ENSMUSG00000021336	Slc17a4	606	3317	2.45249	3.46e-24
ENSMUSG00000025357	Dgka	668	3564.75	2.41588	3.48e-24
ENSMUSG00000032066	Bco2	312.25	2128.75	2.76923	3.72e-24
ENSMUSG00000018919	Tm4sf5	1823.5	7090	1.95908	3.73e-24
ENSMUSG00000062157	Il28ra	119.5	564.5	2.23996	3.73e-24
ENSMUSG00000060477	Irak2	411	1609	1.96895	4.4e-24
ENSMUSG00000034871	Fam151a	12.5	1227.75	6.61794	4.65e-24
ENSMUSG00000019822	Smpd2	525	2010.75	1.93734	5.09e-24
ENSMUSG00000057137	Tmem140	18.5	381	4.36419	5.13e-24
ENSMUSG00000055670	Zzef1	1836	6647.5	1.85625	5.36e-24
ENSMUSG00000020261	Slc36a1	315	1777	2.49602	5.67e-24
ENSMUSG00000073403	Gm10499	322.75	6475	4.32639	6.91e-24
ENSMUSG00000038903	Ccdc68	85.5	538.25	2.65428	6.96e-24
ENSMUSG00000062638	Btnl1	696.75	4735.25	2.76473	9.45e-24
ENSMUSG00000061728	Btnl7	8.5	983.25	6.85395	9.66e-24
ENSMUSG00000028088	Fmo5	372.5	4684.5	3.65258	1.02e-23
ENSMUSG00000039234	Sec24d	413.25	3196.5	2.95141	1.03e-23
ENSMUSG00000064341	mt-Nd1	58205.5	354816	2.60784	1.07e-23
ENSMUSG00000020099	Unc5b	54.5	768.25	3.81725	1.31e-23
ENSMUSG00000022550	Adck5	887.75	3891.25	2.13201	1.31e-23
ENSMUSG00000020456	Ogdh	5309	18707	1.81707	1.34e-23
ENSMUSG00000020432	Tcn2	1584.5	7650.25	2.27148	1.47e-23
ENSMUSG00000030739	Myh14	5815.5	20423	1.81222	1.65e-23
ENSMUSG00000024777	Ppp2r5b	161	700	2.12029	2.03e-23
ENSMUSG00000032046	Abhd12	431.5	1649.25	1.93438	2.03e-23
ENSMUSG00000020681	Ace	429	31359.8	6.19179	2.23e-23
ENSMUSG00000001095	Slc13a2	33.5	2107.75	5.9754	2.65e-23
ENSMUSG00000017868	Sgk2	2	186	6.53916	2.66e-23
ENSMUSG00000025037	Maoa	3081.5	15080.2	2.29096	2.73e-23
ENSMUSG00000028919	Arhgef19	423.25	1613.75	1.93084	2.78e-23
ENSMUSG00000030004	Nat8	32.75	686	4.38864	3.47e-23
ENSMUSG00000067297	2010002M12Rik	34.5	1444.25	5.38758	4.35e-23
ENSMUSG00000079516	Reg3a	157.5	4202	4.73765	4.54e-23
ENSMUSG00000013707	Tnfaip8l2	7	110.25	3.97728	4.83e-23
ENSMUSG00000057963	Itpk1	1607.25	5677.75	1.82072	4.83e-23
ENSMUSG00000035105	Egln3	13	377.75	4.86085	5.58e-23
ENSMUSG00000027317	Ppp1r14d	745	2704.75	1.86018	5.82e-23
ENSMUSG00000031478	Nek3	128.5	575.25	2.16242	6.39e-23
ENSMUSG00000000538	Tom1l2	553	2040.25	1.88339	6.95e-23
ENSMUSG00000001313	Rnd2	65.5	401	2.61404	7.11e-23
ENSMUSG00000054128	H2-T3	1171.5	5238	2.16066	8.83e-23
ENSMUSG00000010651	Acaa1b	29	1195	5.36481	9.5e-23
ENSMUSG00000028158	Mttp	5597.5	39819.5	2.83062	9.95e-23
ENSMUSG00000018334	Ksr1	677.5	2453.5	1.85655	1.06e-22
ENSMUSG00000004187	Kifc2	83	828.75	3.31975	1.1e-22
ENSMUSG00000024843	Chka	882.25	7243	3.03733	1.12e-22
ENSMUSG00000073407	Gm6034	0.5	79.25	7.30834	1.12e-22
ENSMUSG00000040740	Slc25a34	38.25	243.75	2.67187	1.33e-22
ENSMUSG00000032978	Guca2b	237.25	10963	5.53009	1.34e-22
ENSMUSG00000024818	Slc25a45	413.5	3966.25	3.26182	1.49e-22
ENSMUSG00000036246	Gmip	152	1120.25	2.88168	1.5e-22
ENSMUSG00000050592	Fam78a	60.75	526.25	3.11479	1.57e-22
ENSMUSG00000071203	Naip5	837.75	10003.2	3.57781	1.74e-22
ENSMUSG00000002957	Ap2a2	1519	5274.25	1.79584	2.04e-22
ENSMUSG00000015944	Gatsl2	52.75	1002	4.24757	2.09e-22
ENSMUSG00000033985	Tesk2	188	770.5	2.03506	2.22e-22
ENSMUSG00000026853	Crat	517.25	2879.25	2.47676	2.35e-22
ENSMUSG00000027078	Ube2l6	85.5	787.25	3.20283	2.47e-22
ENSMUSG00000047728	BC025446	154.5	1343.5	3.12032	2.89e-22
ENSMUSG00000031886	Ces2e	3147.25	21579.8	2.77751	3.21e-22
ENSMUSG00000064357	mt-Atp6	85034.5	561400	2.72291	3.28e-22
ENSMUSG00000037348	Paqr7	168.5	1079.5	2.67954	3.29e-22
ENSMUSG00000024158	Hagh	447.5	1641.5	1.87506	3.64e-22
ENSMUSG00000022197	Pdzd2	32.5	232.5	2.83872	3.91e-22
ENSMUSG00000041717	Golt1a	426.5	1567.25	1.87762	4.32e-22
ENSMUSG00000018042	Cyb5r3	2046.75	9459	2.20835	4.66e-22
ENSMUSG00000029188	Slc34a2	67.25	3729.25	5.79321	4.9e-22
ENSMUSG00000021749	Oit1	568.75	2403.25	2.07912	5.68e-22
ENSMUSG00000023262	Acy1	801.25	2800.25	1.80523	7.85e-22
ENSMUSG00000042632	Pla2g6	235	915.25	1.96151	7.94e-22
ENSMUSG00000037005	Xpnpep2	131	2648.5	4.33754	8.07e-22
ENSMUSG00000040447	Spns2	67.25	1204.5	4.16276	8.43e-22
ENSMUSG00000028940	Hes2	10.25	329.5	5.00658	9.17e-22
ENSMUSG00000070730	Fam82a2	917	3177.5	1.7929	9.23e-22
ENSMUSG00000015092	Edf1	1364.25	4645.75	1.7678	1.13e-21
ENSMUSG00000024131	Slc3a1	415.25	3087.25	2.89427	1.23e-21
ENSMUSG00000038298	Pdzk1	27.25	4984.25	7.51498	1.43e-21
ENSMUSG00000063931	Pepd	649.25	8205.5	3.65975	1.59e-21
ENSMUSG00000028709	Mob3c	191.75	761	1.98867	1.85e-21
ENSMUSG00000028841	Cnksr1	336.5	1239	1.8805	2.02e-21
ENSMUSG00000042251	Pm20d1	420.5	1515	1.84914	2.07e-21
ENSMUSG00000038195	Rilp	55.5	296	2.41504	2.47e-21
ENSMUSG00000033819	Ppp1r16a	603.25	2106.25	1.80385	2.83e-21
ENSMUSG00000041237	Pklr	1706.75	5705.75	1.74116	2.86e-21
ENSMUSG00000045664	Cdc42ep2	44.75	593.25	3.72868	3.08e-21
ENSMUSG00000037326	Solh	490.75	1733.5	1.82063	3.49e-21
ENSMUSG00000079492	Gm11127	31.5	1621.25	5.68561	4.53e-21
ENSMUSG00000091721	Gm5549	62	445	2.84347	5.88e-21
ENSMUSG00000034664	Itga2b	12.5	171.5	3.77821	6.01e-21
ENSMUSG00000036473	Tbc1d24	386.25	1522.25	1.9786	6.12e-21
ENSMUSG00000034371	Dak	2531.25	9508	1.90929	6.41e-21
ENSMUSG00000026222	Sp100	64	616	3.26679	7.3e-21
ENSMUSG00000024899	Papss2	1154.25	15923.5	3.78613	7.81e-21
ENSMUSG00000020230	Prmt2	39	231.75	2.57102	8.39e-21
ENSMUSG00000074604	Mgst2	991.25	3321	1.7443	8.99e-21
ENSMUSG00000090378	Gm10925	39417	250896	2.6702	1.02e-20
ENSMUSG00000002332	Dhrs1	732.75	4795.75	2.71036	1.06e-20
ENSMUSG00000029032	Arhgef16	1202	3988	1.73023	1.08e-20
ENSMUSG00000056121	Fez2	229.5	864.5	1.91337	1.14e-20
ENSMUSG00000040189	Ccdc114	77.25	798.5	3.36969	1.17e-20
ENSMUSG00000021759	Ppap2a	154.5	1804.5	3.54592	1.2e-20
ENSMUSG00000012123	Aim1l	492.5	1710	1.7958	1.21e-20
ENSMUSG00000029314	Agpat9	281.75	1703.5	2.59601	1.22e-20
ENSMUSG00000086040	Wipf3	87.5	631.5	2.85143	1.29e-20
ENSMUSG00000034789	Rab24	409.75	1441.75	1.81501	1.38e-20
ENSMUSG00000085683	9130409J20Rik	468.75	1638.25	1.80526	1.47e-20
ENSMUSG00000027524	Edn3	28	232.5	3.05373	1.5e-20
ENSMUSG00000037904	Ankrd9	211.25	802	1.92465	1.51e-20
ENSMUSG00000021591	Glrx	1181.75	6039	2.35338	1.58e-20
ENSMUSG00000042359	Osbpl6	275.75	1353.5	2.29526	1.58e-20
ENSMUSG00000042510	AA986860	670.75	2272.75	1.76059	1.58e-20
ENSMUSG00000060508	Nlrp9b	44.25	4462.75	6.65611	1.83e-20
ENSMUSG00000020519	Sap30l	284.5	1034	1.86174	2e-20
ENSMUSG00000033355	Rtp4	19.25	186.25	3.27431	2.19e-20
ENSMUSG00000026426	Arl8a	207.75	784	1.91601	2.78e-20
ENSMUSG00000032741	Tpcn1	475.5	1742	1.87323	3.5e-20
ENSMUSG00000007034	Slc44a4	845	2794.75	1.7257	3.84e-20
ENSMUSG00000019158	Tmem160	160.75	629.75	1.96996	3.88e-20
ENSMUSG00000078439	2210404O07Rik	7635	27409	1.84395	3.97e-20
ENSMUSG00000034738	Nostrin	265	962.25	1.86042	3.98e-20
ENSMUSG00000034361	Cpne2	174.25	906.5	2.37915	4.52e-20
ENSMUSG00000037145	2210407C18Rik	1970.5	10194	2.37109	4.57e-20
ENSMUSG00000048572	E030010A14Rik	348.75	1221.75	1.80868	5.64e-20
ENSMUSG00000024810	Il33	16.25	219.5	3.75571	5.93e-20
ENSMUSG00000024339	Tap2	348	1604.75	2.20519	5.94e-20
ENSMUSG00000064360	mt-Nd3	6813	52613.2	2.94906	6.24e-20
ENSMUSG00000039899	Fgl2	179.25	703	1.97155	6.83e-20
ENSMUSG00000040033	Stat2	289.25	1578.5	2.44817	7.52e-20
ENSMUSG00000000631	Myo18a	1709.75	5466.75	1.6769	7.6e-20
ENSMUSG00000034171	Faah	1407	4522	1.68434	7.63e-20
ENSMUSG00000032842	Abcc10	471.5	1600.75	1.76342	7.75e-20
ENSMUSG00000026062	Slc9a2	542.5	1822.25	1.74803	7.92e-20
ENSMUSG00000064358	mt-Co3	109421	812086	2.89175	8.01e-20
ENSMUSG00000018401	Mtmr4	718	3054	2.08864	8.34e-20
ENSMUSG00000054579	9130219A07Rik	382	1741.75	2.18889	9.14e-20
ENSMUSG00000005951	Shpk	203.75	758	1.8954	9.22e-20
ENSMUSG00000034449	Dhrs11	1334.75	4284.75	1.68264	9.29e-20
ENSMUSG00000029060	Mib2	361.75	1252	1.79117	1.03e-19
ENSMUSG00000031445	Proz	11.75	396.25	5.07568	1.04e-19
ENSMUSG00000051483	Cbr1	746.75	5308.25	2.82954	1.04e-19
ENSMUSG00000055114	Anxa13	704.25	2313.5	1.71592	1.22e-19
ENSMUSG00000025950	Idh1	1214.75	4826	1.99017	1.44e-19
ENSMUSG00000026880	Stom	197.5	1041.25	2.39839	1.55e-19
ENSMUSG00000038155	Gstp2	409	1406.75	1.78219	1.56e-19
ENSMUSG00000010660	Plcd1	177.75	849.25	2.25634	1.98e-19
ENSMUSG00000002108	Nr1h3	351.75	1209.25	1.78149	2.01e-19
ENSMUSG00000054381	Zfp747	252.25	900.25	1.83547	2.07e-19
ENSMUSG00000040322	Slc25a24	859.25	2773.25	1.69043	2.1e-19
ENSMUSG00000044352	Sowaha	228.25	925.75	2.02001	2.12e-19
ENSMUSG00000085042	2010001M06Rik	569.25	1877.25	1.72149	2.32e-19
ENSMUSG00000028830	AU040320	1905.5	5977	1.64925	2.52e-19
ENSMUSG00000036813	Entpd8	761.5	4260.25	2.48402	2.52e-19
ENSMUSG00000044328	Trp53i13	48.25	251	2.37909	2.76e-19
ENSMUSG00000068417	Pnp2	865	3782.5	2.12857	3.04e-19
ENSMUSG00000051000	Fam160a1	60.25	432.25	2.84283	3.17e-19
ENSMUSG00000022558	Heatr7a	608.75	1987	1.70667	3.55e-19
ENSMUSG00000064337	mt-Rnr1	3726.75	50605.8	3.76331	4e-19
ENSMUSG00000064356	mt-Atp8	10248.5	62925.5	2.61823	4.28e-19
ENSMUSG00000034908	Sidt2	1430.25	4482	1.64788	4.54e-19
ENSMUSG00000061878	Sphk1	158.75	600.25	1.91881	5.12e-19
ENSMUSG00000018171	Vmp1	1545	5177.75	1.74472	5.88e-19
ENSMUSG00000031163	Glod5	669.5	2157.25	1.68804	5.93e-19
ENSMUSG00000020600	Slc7a15	17	2529.25	7.21703	5.94e-19
ENSMUSG00000029802	Abcg2	866.75	2756	1.66889	5.94e-19
ENSMUSG00000033335	Dnm2	1548.75	4818	1.63733	6.55e-19
ENSMUSG00000013539	D16H22S680E	285.75	987.5	1.78903	6.68e-19
ENSMUSG00000025092	Hspa12a	7.25	134.5	4.21348	6.73e-19
ENSMUSG00000025348	Itga7	17.25	145.5	3.07635	6.76e-19
ENSMUSG00000026354	Lct	366.5	39253.8	6.74287	7.02e-19
ENSMUSG00000028849	Mtap7d1	104.25	427.25	2.03503	7.52e-19
ENSMUSG00000027215	Cd82	1565.75	4854.25	1.63239	8.16e-19
ENSMUSG00000086907	Gm15298	141.75	542.75	1.93694	9.03e-19
ENSMUSG00000006589	Aprt	1027.75	3218.75	1.64701	1.04e-18
ENSMUSG00000034459	Ifit1	8	437.25	5.77231	1.07e-18
ENSMUSG00000026617	Bpnt1	3310	10078.5	1.60638	1.08e-18
ENSMUSG00000041120	Nbl1	55.25	268.5	2.28088	1.13e-18
ENSMUSG00000022946	Dopey2	812.25	2565.25	1.6591	1.18e-18
ENSMUSG00000030865	2010110P09Rik	808.5	4494.25	2.47476	1.2e-18
ENSMUSG00000047123	Ticam1	462.5	1512	1.70893	1.23e-18
ENSMUSG00000014418	Hps5	644.5	2170	1.75144	1.29e-18
ENSMUSG00000027690	Slc2a2	123.25	4958.75	5.33032	1.32e-18
ENSMUSG00000020263	Appl2	567.5	1825.75	1.6858	1.34e-18
ENSMUSG00000039770	Ypel5	170.25	626.75	1.88024	1.35e-18
ENSMUSG00000078650	G6pc	53.75	2082.25	5.27573	1.5e-18
ENSMUSG00000030771	Micalcl	69.5	312.25	2.16762	1.85e-18
ENSMUSG00000074818	Pdzd7	18	137.5	2.93336	1.9e-18
ENSMUSG00000021620	Acot12	15.75	940	5.89924	2.11e-18
ENSMUSG00000081785	Gm12424	2.5	66.25	4.72792	2.13e-18
ENSMUSG00000020062	Slc5a8	54.25	769.75	3.82669	2.21e-18
ENSMUSG00000002771	Grin2d	66.5	301	2.17834	2.61e-18
ENSMUSG00000079659	4930420K17Rik	147.5	622.5	2.07736	2.74e-18
ENSMUSG00000041696	Rasl12	12.75	119.75	3.23146	3.1e-18
ENSMUSG00000054598	9130230L23Rik	70	311	2.15149	3.28e-18
ENSMUSG00000044626	Liph	304.75	1021	1.74428	3.36e-18
ENSMUSG00000018920	Cxcl16	57.5	270.75	2.23533	3.6e-18
ENSMUSG00000030748	Il4ra	340	1124.75	1.726	3.62e-18
ENSMUSG00000006538	Ihh	547.5	1739	1.66733	3.83e-18
ENSMUSG00000006395	Hyi	107	424.75	1.989	4.03e-18
ENSMUSG00000038178	Slc43a2	760.25	10974	3.85147	4.09e-18
ENSMUSG00000016356	Col20a1	19	158.25	3.05813	4.42e-18
ENSMUSG00000020910	2310004I24Rik	97.5	394	2.01472	5.19e-18
ENSMUSG00000074828	Gm10768	144.25	1193.25	3.04825	5.52e-18
ENSMUSG00000034781	Gna11	5560.75	16444	1.56421	5.87e-18
ENSMUSG00000073411	H2-D1	3834.75	11370	1.56803	6.19e-18
ENSMUSG00000018900	Slc22a5	509	1611.5	1.66267	6.77e-18
ENSMUSG00000029322	Plac8	6481.25	26999.5	2.05859	7.61e-18
ENSMUSG00000031938	4931406C07Rik	889	3680.5	2.04965	7.61e-18
ENSMUSG00000010095	Slc3a2	1555.5	5180.75	1.73578	7.91e-18
ENSMUSG00000039782	Cpeb2	260.5	877.5	1.75212	7.97e-18
ENSMUSG00000090231	Cfb	1028.5	3601.5	1.80806	8.7e-18
ENSMUSG00000001507	Itga3	1548.25	4640.25	1.58356	8.83e-18
ENSMUSG00000033124	Atg9a	654.5	2030.5	1.63337	8.87e-18
ENSMUSG00000020440	Arf5	1231.25	3714.25	1.59295	8.94e-18
ENSMUSG00000045316	Fahd1	651	2380	1.87023	9.97e-18
ENSMUSG00000041372	B4galnt3	205	710.25	1.7927	1.06e-17
ENSMUSG00000000204	Slfn4	53.25	320.5	2.58947	1.4e-17
ENSMUSG00000081551	Gm14654	4.5	75	4.05889	1.45e-17
ENSMUSG00000032763	Ilvbl	689.25	2115.75	1.61807	1.5e-17
ENSMUSG00000030878	Cdr2	322	2110.25	2.71228	1.54e-17
ENSMUSG00000020912	Krt12	1.25	107.25	6.42291	1.56e-17
ENSMUSG00000039474	Wfs1	190.5	663.5	1.80031	1.56e-17
ENSMUSG00000015094	Npdc1	288.25	1021.5	1.8253	1.57e-17
ENSMUSG00000001323	Srr	225.75	850.5	1.91359	1.61e-17
ENSMUSG00000028836	Slc30a2	229	1019.5	2.15444	1.62e-17
ENSMUSG00000006638	Abhd1	47.5	232.25	2.28968	1.66e-17
ENSMUSG00000022235	Cmbl	333	1693.5	2.34641	1.73e-17
ENSMUSG00000036123	Slc9a3	229.75	2503.75	3.44595	1.8e-17
ENSMUSG00000047180	Neurl3	1842.75	5437.5	1.56108	1.92e-17
ENSMUSG00000029860	Zyx	584	1802.5	1.62596	2e-17
ENSMUSG00000024955	Esrra	1942.75	5719	1.55766	2.09e-17
ENSMUSG00000033781	Asb13	205.75	890.5	2.11372	2.2e-17
ENSMUSG00000042628	Zfyve1	369.75	1180.25	1.67447	2.28e-17
ENSMUSG00000026715	Serpinc1	0.75	50	6.05889	2.4e-17
ENSMUSG00000083020	Gm15331	6.25	119.25	4.25399	2.42e-17
ENSMUSG00000051147	Nat2	132	487	1.88338	2.44e-17
ENSMUSG00000069520	Tmem19	408.25	1547	1.92195	2.44e-17
ENSMUSG00000033114	Slc35d2	62.25	276.75	2.15244	2.6e-17
ENSMUSG00000033902	Mapkbp1	177.75	774.5	2.12342	2.82e-17
ENSMUSG00000030157	Clec2d	432.25	1354.75	1.64809	3.09e-17
ENSMUSG00000038150	Ormdl3	238	1161	2.28633	3.11e-17
ENSMUSG00000038618	Rassf7	528	1629.25	1.6256	3.18e-17
ENSMUSG00000042675	Ypel3	137.25	663.75	2.27383	3.46e-17
ENSMUSG00000035673	Sbno2	694.25	2763.75	1.9931	3.7e-17
ENSMUSG00000024371	C2	94.75	373.5	1.97891	3.72e-17
ENSMUSG00000024816	Frmd8	721	2178	1.59493	3.72e-17
ENSMUSG00000019179	Mdh2	7887.5	22633.2	1.5208	3.96e-17
ENSMUSG00000057596	Trim30d	113	1928.25	4.0929	4.59e-17
ENSMUSG00000020638	Cmpk2	124.75	668.25	2.42135	4.62e-17
ENSMUSG00000032246	Calml4	1179	3475.5	1.55966	4.72e-17
ENSMUSG00000063354	Slc39a4	1044	4077.5	1.96556	4.8e-17
ENSMUSG00000029269	Sult1b1	825.75	6321.75	2.93655	4.86e-17
ENSMUSG00000040746	Rnf167	756.25	2268.5	1.5848	5.04e-17
ENSMUSG00000023571	Fam132a	434.5	1350.75	1.63633	5.14e-17
ENSMUSG00000058624	Gda	264.75	13324.5	5.65331	5.69e-17
ENSMUSG00000031640	Klkb1	1	51	5.67243	5.88e-17
ENSMUSG00000033618	Map3k13	157.75	713.25	2.17677	5.92e-17
ENSMUSG00000030761	Myo7a	955.25	2825.25	1.56443	6.39e-17
ENSMUSG00000040296	Ddx58	263.75	1232.25	2.22405	6.45e-17
ENSMUSG00000038023	Atp6v0a2	1929.5	5580	1.53204	7.03e-17
ENSMUSG00000017756	Slc12a7	2235.5	6443.5	1.52725	7.23e-17
ENSMUSG00000025138	Sirt7	594.25	1796.25	1.59585	7.49e-17
ENSMUSG00000029580	Actb	22011.5	64784.2	1.55739	7.77e-17
ENSMUSG00000028121	Bcar3	503	1532	1.60679	9.52e-17
ENSMUSG00000030681	Mvp	2319.25	6645.5	1.51872	1.04e-16
ENSMUSG00000038375	Trp53inp2	472.75	1444.5	1.61142	1.04e-16
ENSMUSG00000000948	Snrpn	195	656.75	1.75187	1.07e-16
ENSMUSG00000029098	Acox3	351	1099.75	1.64763	1.08e-16
ENSMUSG00000056698	Elmod3	213	708	1.7329	1.08e-16
ENSMUSG00000055675	Kbtbd11	631.5	2417.75	1.93681	1.22e-16
ENSMUSG00000031662	Snx20	195.25	656	1.74837	1.23e-16
ENSMUSG00000064368	mt-Nd6	9920	64243.5	2.69514	1.25e-16
ENSMUSG00000026825	Dnm1	1087.75	4883.75	2.16664	1.3e-16
ENSMUSG00000031725	Ces1f	342.5	3390	3.30711	1.32e-16
ENSMUSG00000067049	Unc93a	11	791	6.1681	1.32e-16
ENSMUSG00000090150	Acad11	590.25	3360	2.50906	1.36e-16
ENSMUSG00000004394	Tmed4	1227	3551.5	1.53329	1.48e-16
ENSMUSG00000024866	Acy3	135.75	628.75	2.21153	1.63e-16
ENSMUSG00000035517	Tdrd7	502	1532.75	1.61036	1.88e-16
ENSMUSG00000047502	Heatr8	10.25	484.5	5.5628	1.99e-16
ENSMUSG00000079494	Cml5	9.75	284	4.86434	2.11e-16
ENSMUSG00000053113	Socs3	214.25	729.5	1.76761	2.13e-16
ENSMUSG00000031150	Ccdc120	104.25	489.75	2.232	2.17e-16
ENSMUSG00000023809	Rps6ka2	63.25	270	2.09382	2.24e-16
ENSMUSG00000024851	Pitpnm1	330	1824.25	2.46677	2.32e-16
ENSMUSG00000038217	Tlcd2	34.5	457.5	3.7291	2.46e-16
ENSMUSG00000004040	Stat3	692.5	2037.5	1.55691	2.48e-16
ENSMUSG00000056162	Cndp1	65.75	502.75	2.93478	2.56e-16
ENSMUSG00000017929	B4galt5	520.75	2042	1.97132	2.72e-16
ENSMUSG00000026077	Npas2	286.5	969.75	1.75908	3.11e-16
ENSMUSG00000017390	Aldoc	35.25	182.5	2.3722	3.14e-16
ENSMUSG00000000915	Hip1r	1383.5	3943.25	1.51106	3.22e-16
ENSMUSG00000003531	Dgcr6	347.5	1071.5	1.62455	3.22e-16
ENSMUSG00000008855	Hdac5	513	1530.5	1.57697	3.35e-16
ENSMUSG00000035642	1810020D17Rik	384.75	1174	1.60944	3.43e-16
ENSMUSG00000029201	Ugdh	982	5810.25	2.56481	3.47e-16
ENSMUSG00000063524	Eno1	5720.25	15923	1.47696	3.53e-16
ENSMUSG00000000159	Igsf5	328	1014.5	1.629	3.81e-16
ENSMUSG00000028024	Enpep	1728.5	17677.2	3.3543	3.88e-16
ENSMUSG00000073859	Itpripl2	64.5	270.75	2.06959	4.1e-16
ENSMUSG00000047617	BC029214	103	382.5	1.89282	4.26e-16
ENSMUSG00000034714	Ttyh2	745.25	2162	1.53657	4.86e-16
ENSMUSG00000017631	Abr	2575.75	7198	1.4826	4.89e-16
ENSMUSG00000067206	Lrrc66	297.5	925	1.63656	5.27e-16
ENSMUSG00000051339	2900026A02Rik	1061	3026.25	1.51211	5.42e-16
ENSMUSG00000051065	1600021P15Rik	102.5	379.25	1.88753	5.67e-16
ENSMUSG00000034248	Slc25a37	969.75	2773.25	1.51589	5.7e-16
ENSMUSG00000026024	Als2	404.75	1219.25	1.59089	5.88e-16
ENSMUSG00000003585	Sec14l2	232	4556.25	4.29565	5.92e-16
ENSMUSG00000085214	0610005C13Rik	290	902.5	1.63787	5.92e-16
ENSMUSG00000024163	Mapk8ip3	603.25	1764.75	1.54864	6.01e-16
ENSMUSG00000029727	Cyp3a13	345.75	7868.75	4.50833	6.07e-16
ENSMUSG00000024747	Aldh1a7	52.75	1035.25	4.29466	6.8e-16
ENSMUSG00000090311	Gm17327	19.5	128.25	2.71741	6.84e-16
ENSMUSG00000031073	Fgf15	10.5	375.75	5.16131	7.22e-16
ENSMUSG00000074373	Gm10680	2.75	385.75	7.13209	7.77e-16
ENSMUSG00000032080	Apoa4	1181.75	119428	6.65908	8e-16
ENSMUSG00000039637	Coro7	653	1892	1.53476	8.28e-16
ENSMUSG00000004270	Lpcat3	1984	5524.25	1.47737	8.4e-16
ENSMUSG00000049580	Tsku	60.75	1327.75	4.44996	9.02e-16
ENSMUSG00000046861	Hectd3	1539	4302.25	1.4831	9.45e-16
ENSMUSG00000020818	Mfsd11	311.75	952.5	1.61133	1.15e-15
ENSMUSG00000026832	Cytip	96.75	358.25	1.88863	1.19e-15
ENSMUSG00000032531	Amotl2	119.25	421.5	1.82154	1.21e-15
ENSMUSG00000074170	Plekhf1	21.5	294.5	3.77586	1.21e-15
ENSMUSG00000029190	D5Ertd579e	321	1902	2.56687	1.25e-15
ENSMUSG00000028051	Hcn3	30.5	162.75	2.41578	1.33e-15
ENSMUSG00000055401	Fbxo6	57.75	245.25	2.08636	1.4e-15
ENSMUSG00000020803	Txndc17	1140.5	3195.25	1.48626	1.46e-15
ENSMUSG00000064367	mt-Nd5	41541.8	262632	2.66041	1.49e-15
ENSMUSG00000021495	Fam193b	643.5	2126.75	1.72464	1.51e-15
ENSMUSG00000050957	Insl6	67.75	274	2.01588	1.52e-15
ENSMUSG00000064215	Ifi27l1	100.75	578.5	2.52154	1.52e-15
ENSMUSG00000058762	Btnl6	474.75	2603.25	2.45507	1.58e-15
ENSMUSG00000037139	Myom3	55	236.5	2.10434	1.63e-15
ENSMUSG00000019960	Dusp6	98	765	2.96461	1.65e-15
ENSMUSG00000029672	Fam3c	444.5	1624.75	1.86996	1.67e-15
ENSMUSG00000028544	Slc5a9	133.5	999.75	2.90473	1.72e-15
ENSMUSG00000074882	Cyp2c68	160.75	1692.5	3.39627	1.81e-15
ENSMUSG00000020097	Sgpl1	1338.75	6948	2.37571	1.85e-15
ENSMUSG00000041660	Bbox1	3.25	192.25	5.8864	1.85e-15
ENSMUSG00000028251	2610029I01Rik	77	452.5	2.55499	1.96e-15
ENSMUSG00000020321	Mdh1	4327.75	15089.5	1.80186	2.02e-15
ENSMUSG00000038311	2410017I17Rik	1	46.5	5.53916	2.07e-15
ENSMUSG00000022836	Mylk	1268.25	4460.5	1.81437	2.17e-15
ENSMUSG00000005968	Tuft1	331.5	996	1.58714	2.2e-15
ENSMUSG00000001300	Efnb2	658.75	1878.5	1.51178	2.21e-15
ENSMUSG00000032690	Oas2	10	90.75	3.1819	2.27e-15
ENSMUSG00000026304	Rab17	497.5	1443.25	1.53655	2.28e-15
ENSMUSG00000026946	Nmi	294.25	894	1.60323	2.38e-15
ENSMUSG00000059436	Max	686.75	2141	1.64043	2.4e-15
ENSMUSG00000018102	Hist1h2bc	640.75	1826.5	1.51125	2.49e-15
ENSMUSG00000030766	Arhgap17	567.75	1798.75	1.66367	2.51e-15
ENSMUSG00000040350	Trim7	74.25	290	1.96559	2.56e-15
ENSMUSG00000000386	Mx1	11.5	193.5	4.07263	2.92e-15
ENSMUSG00000037266	D4Wsu53e	3291.75	8909.75	1.43653	3.09e-15
ENSMUSG00000037661	Gpr160	232	722	1.63787	3.13e-15
ENSMUSG00000027639	Samhd1	857	2622.75	1.61371	3.35e-15
ENSMUSG00000091964	BC037034	55.25	234	2.08246	3.43e-15
ENSMUSG00000068893	Sprr2a2	433.75	21053.2	5.60104	3.7e-15
ENSMUSG00000064140	Trim38	18.25	403.25	4.46571	3.94e-15
ENSMUSG00000068246	Apol9a	9	576.5	6.00125	4.17e-15
ENSMUSG00000075010	AW112010	209.75	808	1.94568	4.29e-15
ENSMUSG00000027315	Spint1	2265.5	6131.75	1.43647	4.43e-15
ENSMUSG00000004565	Pnpla6	669	1884.75	1.4943	4.49e-15
ENSMUSG00000044681	Cnpy1	38.25	504.25	3.72061	4.67e-15
ENSMUSG00000051335	Gfod1	21.5	129.75	2.59333	5.19e-15
ENSMUSG00000092570	2210019I11Rik	19.75	149	2.91539	5.25e-15
ENSMUSG00000000194	Gpr107	736.25	2055.75	1.4814	5.75e-15
ENSMUSG00000018427	Ypel2	172	715	2.05553	5.82e-15
ENSMUSG00000042810	Krba1	138.75	462.75	1.73775	6.37e-15
ENSMUSG00000011034	Slc5a1	3480	29852.5	3.10069	6.57e-15
ENSMUSG00000006281	Tep1	1956	5275.75	1.43147	6.6e-15
ENSMUSG00000020400	Tnip1	673.25	1883.75	1.48439	6.76e-15
ENSMUSG00000037921	Ddx60	42.75	655	3.9375	6.97e-15
ENSMUSG00000041737	Tmem45b	1891.25	5096.25	1.4301	7.33e-15
ENSMUSG00000021360	Gcnt2	187	590	1.65768	8.59e-15
ENSMUSG00000020386	Sar1b	839.25	2311.75	1.46181	9.14e-15
ENSMUSG00000050732	Vamp8	745.75	2065.5	1.46973	9.16e-15
ENSMUSG00000024772	Ehd1	885	3474.5	1.97306	9.98e-15
ENSMUSG00000022969	Il10rb	588.75	1648.25	1.48521	1.06e-14
ENSMUSG00000039501	Znfx1	568.75	1595.25	1.48792	1.07e-14
ENSMUSG00000029561	Oasl2	189.5	1169	2.62501	1.16e-14
ENSMUSG00000039450	Dcxr	126.75	425.5	1.74717	1.19e-14
ENSMUSG00000032392	Parp16	82	303.25	1.88681	1.27e-14
ENSMUSG00000052392	Acot4	86.5	462.5	2.41868	1.31e-14
ENSMUSG00000057554	Lgals8	562.25	1573	1.48424	1.31e-14
ENSMUSG00000059654	Reg1	1355	18615.5	3.78014	1.33e-14
ENSMUSG00000040600	Eps8l3	2588	6867	1.40784	1.36e-14
ENSMUSG00000006342	Susd2	8.25	677	6.35862	1.39e-14
ENSMUSG00000060147	Serpinb6a	2364	6274.5	1.40827	1.46e-14
ENSMUSG00000021772	Nkiras1	138.75	455.25	1.71417	1.64e-14
ENSMUSG00000023959	Clic5	628.75	6961.25	3.46879	1.69e-14
ENSMUSG00000089719	Gm15758	20.5	123.25	2.58789	1.78e-14
ENSMUSG00000050721	Plekho2	13	100.75	2.9542	1.84e-14
ENSMUSG00000049680	Urgcp	515.5	1442.25	1.48428	1.86e-14
ENSMUSG00000031844	Hsd17b2	217.25	1138	2.38907	1.92e-14
ENSMUSG00000040249	Lrp1	3224.25	8475	1.39425	2.03e-14
ENSMUSG00000049721	Gal3st1	324.25	940.75	1.5367	2.13e-14
ENSMUSG00000074628	Gm1332	22.75	129.75	2.5118	2.35e-14
ENSMUSG00000087611	4930458D05Rik	29.5	150.75	2.35337	2.35e-14
ENSMUSG00000092618	Btnl6	163.25	928.25	2.50743	2.36e-14
ENSMUSG00000022853	Ehhadh	890	3023.25	1.76422	2.41e-14
ENSMUSG00000049562	Gm962	100.25	348.5	1.79756	2.71e-14
ENSMUSG00000030727	Rabep2	165.25	521.25	1.65733	2.73e-14
ENSMUSG00000056204	Pgpep1	338.25	972	1.52287	2.95e-14
ENSMUSG00000028307	Aldob	12062.5	57554.5	2.2544	3.09e-14
ENSMUSG00000057969	Sema3b	544.75	1505.5	1.46658	3.14e-14
ENSMUSG00000036136	Fam110c	231.5	693	1.58184	3.25e-14
ENSMUSG00000040631	Dok4	625	1711.75	1.45354	3.27e-14
ENSMUSG00000036120	Rfxank	292	850	1.54149	3.34e-14
ENSMUSG00000048905	4930539E08Rik	234	1128.25	2.26951	3.46e-14
ENSMUSG00000001700	Gramd3	505.5	2627.5	2.37791	3.78e-14
ENSMUSG00000047446	Arl4a	514.5	1421.5	1.46617	4.03e-14
ENSMUSG00000043432	Leng9	197	600	1.60677	4.31e-14
ENSMUSG00000050158	Olfr165	3.5	109.75	4.97072	4.35e-14
ENSMUSG00000046727	0610010O12Rik	1382.5	3648	1.39983	4.37e-14
ENSMUSG00000025528	2010106E10Rik	107.5	5231.5	5.60482	4.43e-14
ENSMUSG00000029167	Ppargc1a	275.5	1263.75	2.19759	4.9e-14
ENSMUSG00000030126	Tmcc1	328	937.25	1.51474	4.94e-14
ENSMUSG00000049038	Mterfd3	67.5	256.25	1.92459	5.11e-14
ENSMUSG00000041079	Rwdd2b	318.25	979.75	1.62225	5.15e-14
ENSMUSG00000031732	Phlpp2	229.75	1701.5	2.88867	5.17e-14
ENSMUSG00000027222	Pex16	397	1113.5	1.48789	5.31e-14
ENSMUSG00000062038	Gm10108	645.75	1746.75	1.43563	6.24e-14
ENSMUSG00000026979	Psd4	378	1061.5	1.48965	6.36e-14
ENSMUSG00000020232	Hmg20b	633.75	1714.25	1.43559	6.66e-14
ENSMUSG00000050106	Tmc8	74.25	273.25	1.87976	6.73e-14
ENSMUSG00000037157	Il22ra1	257.25	854.75	1.73233	6.93e-14
ENSMUSG00000002565	Scin	633.25	2565.5	2.01839	6.97e-14
ENSMUSG00000054499	Dedd2	213.25	637	1.57875	6.97e-14
ENSMUSG00000014791	Elmo3	576.25	1565.5	1.44186	7.18e-14
ENSMUSG00000082154	Gm16464	5.25	67.5	3.6845	7.2e-14
ENSMUSG00000022856	Tmem41a	531.75	1451.75	1.44897	7.24e-14
ENSMUSG00000032590	Apeh	1097	2890	1.39751	7.5e-14
ENSMUSG00000036402	Gng12	2106	5871.75	1.47929	7.59e-14
ENSMUSG00000078664	Sprr2a1	20.5	1131.5	5.78647	7.62e-14
ENSMUSG00000031974	Abcb10	450.75	1242.75	1.46314	8.07e-14
ENSMUSG00000020658	Efr3b	73.25	922.25	3.65426	8.37e-14
ENSMUSG00000025467	Prap1	3636.75	22273.8	2.61462	8.51e-14
ENSMUSG00000078191	Gm5559	2414.25	6445.25	1.41666	8.51e-14
ENSMUSG00000057346	Apol9b	9.5	391.75	5.36586	9.3e-14
ENSMUSG00000060538	Tmem219	154.75	483	1.64208	9.34e-14
ENSMUSG00000025243	Slc6a20b	27.75	354	3.67319	9.46e-14
ENSMUSG00000072770	Acrbp	58.5	228.75	1.96726	9.47e-14
ENSMUSG00000044628	Rnf208	11	87	2.98351	9.67e-14
ENSMUSG00000031209	Heph	758	4247.25	2.48626	9.73e-14
ENSMUSG00000063268	Parp10	451.5	1287.5	1.51177	9.79e-14
ENSMUSG00000072684	Gm10397	176.25	538	1.60998	9.88e-14
ENSMUSG00000031532	Tmem66	792.25	2104	1.40911	1.01e-13
ENSMUSG00000035852	9130017N09Rik	4216.25	10768.8	1.35282	1.01e-13
ENSMUSG00000030838	Ush1c	1820.75	4706	1.36997	1.03e-13
ENSMUSG00000034853	Acot11	851.25	2252.25	1.40371	1.04e-13
ENSMUSG00000050565	Tor1aip2	1379.25	3695.75	1.42198	1.05e-13
ENSMUSG00000031286	Glt28d2	46.5	195	2.06817	1.07e-13
ENSMUSG00000092341	Malat1	5815.5	14799.2	1.34755	1.07e-13
ENSMUSG00000010830	Kdelr3	48.25	199.75	2.04959	1.11e-13
ENSMUSG00000028977	Casz1	929.25	2502.25	1.42909	1.11e-13
ENSMUSG00000007837	Prrg2	322.25	909	1.4961	1.17e-13
ENSMUSG00000028793	Rnf19b	409.25	1129.75	1.46495	1.17e-13
ENSMUSG00000036452	Arhgap26	166.5	1109.5	2.73632	1.19e-13
ENSMUSG00000026102	Inpp1	97.75	332.5	1.76619	1.22e-13
ENSMUSG00000021550	2210016F16Rik	945.5	2483	1.39293	1.26e-13
ENSMUSG00000036027	1810046K07Rik	12	111.5	3.21594	1.3e-13
ENSMUSG00000041488	Stx3	523.5	1416.25	1.43581	1.32e-13
ENSMUSG00000023010	Tmbim6	9771.25	24692.8	1.33747	1.39e-13
ENSMUSG00000005615	Pcyt1a	875.75	3627.75	2.05048	1.41e-13
ENSMUSG00000032033	Barx2	108.75	494.75	2.18568	1.41e-13
ENSMUSG00000027997	Casp6	1217.5	3159.25	1.37566	1.52e-13
ENSMUSG00000031924	Cyb5b	3899.25	13649	1.80753	1.52e-13
ENSMUSG00000047098	Rnf31	608.5	1626.75	1.41866	1.54e-13
ENSMUSG00000061825	Ces2c	743.5	8731.5	3.55382	1.62e-13
ENSMUSG00000068876	Cgn	2303.25	6732.25	1.54742	1.66e-13
ENSMUSG00000042797	Aqp11	359	996	1.47216	1.69e-13
ENSMUSG00000045934	Mtmr11	118.75	1111.25	3.22618	1.69e-13
ENSMUSG00000032081	Apoc3	114.5	7453	6.0244	1.8e-13
ENSMUSG00000027463	Slc52a3	320	896	1.48543	1.87e-13
ENSMUSG00000022809	Nr1i2	926.75	2418.5	1.38386	1.92e-13
ENSMUSG00000035493	Tgfbi	843.25	6523	2.9515	1.92e-13
ENSMUSG00000001105	Ift20	432.25	1178	1.4464	1.93e-13
ENSMUSG00000025076	Casp7	1891	4832.25	1.35355	1.95e-13
ENSMUSG00000025408	Ddit3	138	580	2.07138	1.99e-13
ENSMUSG00000047528	Als2cr12	19.5	113.75	2.54432	2.06e-13
ENSMUSG00000029053	Prkcz	664.25	1758	1.40414	2.08e-13
ENSMUSG00000050390	C77080	2498.75	6344.5	1.3443	2.12e-13
ENSMUSG00000040712	Camta2	1111.25	2873.75	1.37075	2.22e-13
ENSMUSG00000039428	Tmem135	741	2189.25	1.56289	2.36e-13
ENSMUSG00000029061	Mmp23	5.5	74	3.75002	2.4e-13
ENSMUSG00000043311	D17H6S53E	165.5	502	1.60086	2.45e-13
ENSMUSG00000025347	Mettl7b	159	816	2.35954	2.48e-13
ENSMUSG00000023235	Ccl25	3910.25	9845	1.33213	2.51e-13
ENSMUSG00000037390	Muc3	3214.25	14428.8	2.16639	2.51e-13
ENSMUSG00000031504	Rab20	65	241.75	1.895	2.56e-13
ENSMUSG00000039208	Metrnl	359.5	988.75	1.45961	2.77e-13
ENSMUSG00000047638	Nr1h4	448.5	1210.25	1.43213	2.9e-13
ENSMUSG00000030682	Cdipt	893.5	2318.25	1.3755	2.95e-13
ENSMUSG00000056116	H2-T22	367.5	1007	1.45425	3.06e-13
ENSMUSG00000020873	Slc35b1	976	2519	1.3679	3.28e-13
ENSMUSG00000030643	Rab30	15.25	164.75	3.4334	3.29e-13
ENSMUSG00000004814	Ccl24	1.5	83	5.79008	3.34e-13
ENSMUSG00000022965	Ifngr2	1416.5	3706.5	1.38773	3.39e-13
ENSMUSG00000025880	Smad7	355.25	974.25	1.45546	3.47e-13
ENSMUSG00000026858	Fam73b	586.25	1549	1.40175	3.47e-13
ENSMUSG00000039623	C330006K01Rik	237	678.75	1.51799	3.47e-13
ENSMUSG00000035325	Sec31a	3300	8262.5	1.32411	3.91e-13
ENSMUSG00000002409	Dyrk1b	107.25	349.5	1.70431	4.03e-13
ENSMUSG00000042198	Chchd7	428.25	1152.75	1.42855	4.1e-13
ENSMUSG00000024646	Cyb5	1293.25	3945.25	1.60912	4.15e-13
ENSMUSG00000026688	Mgst3	1859.75	4693.25	1.33548	4.2e-13
ENSMUSG00000025702	2008-03-01	869.25	2242.5	1.36726	4.41e-13
ENSMUSG00000004789	Dlst	2916.25	7297	1.32319	4.46e-13
ENSMUSG00000034731	Dgkh	6.25	66	3.40054	4.48e-13
ENSMUSG00000027580	BC006779	924	5129.25	2.47278	4.62e-13
ENSMUSG00000042726	Trafd1	550	1451.25	1.39979	4.71e-13
ENSMUSG00000036528	Ppfibp2	398	1074.5	1.43283	4.85e-13
ENSMUSG00000025500	1600016N20Rik	49.75	206	2.04988	4.99e-13
ENSMUSG00000037280	Galnt6	2450.25	6134	1.3239	5.03e-13
ENSMUSG00000025557	Slc15a1	71.25	5608.25	6.29852	5.1e-13
ENSMUSG00000030539	Sema4b	750.5	1943.5	1.37273	5.19e-13
ENSMUSG00000093485	RP23-268N22.1	0.5	35.75	6.15987	5.19e-13
ENSMUSG00000024425	Ndfip1	456	1215.5	1.41444	5.48e-13
ENSMUSG00000030281	Il17rc	954	2946.25	1.62682	5.67e-13
ENSMUSG00000070427	Il18bp	24.25	125.5	2.37163	5.84e-13
ENSMUSG00000036073	Galt	341	929.75	1.44707	5.99e-13
ENSMUSG00000061904	Slc25a3	9022.25	22242.5	1.30176	6.28e-13
ENSMUSG00000018217	Pmp22	7	509.75	6.18629	6.56e-13
ENSMUSG00000039699	Batf2	146.5	595.5	2.0232	6.59e-13
ENSMUSG00000061531	Fam23a	851	3850.75	2.17791	6.7e-13
ENSMUSG00000001065	Zfp276	289	827.5	1.51769	6.72e-13
ENSMUSG00000027340	Slc23a2	627	2287.25	1.86708	6.73e-13
ENSMUSG00000041644	Slc5a12	0.5	965.75	10.9155	6.73e-13
ENSMUSG00000031860	Pbx4	6	64.25	3.42066	6.85e-13
ENSMUSG00000025190	Got1	606.5	1579	1.38043	7.28e-13
ENSMUSG00000028435	Aqp3	2	207.75	6.6987	7.55e-13
ENSMUSG00000015627	Gata5	713.25	1838.25	1.36585	7.9e-13
ENSMUSG00000044734	Serpinb1a	3411	8436	1.30636	7.92e-13
ENSMUSG00000019810	Fuca2	633.25	2062.5	1.70355	8.14e-13
ENSMUSG00000040722	Scamp5	1122.75	3323.75	1.56578	8.29e-13
ENSMUSG00000066800	Rnasel	871.5	2223	1.35094	8.47e-13
ENSMUSG00000021576	Pdcd6	918.75	2338.25	1.34768	8.51e-13
ENSMUSG00000040111	Gramd1b	178	1294.5	2.86245	8.91e-13
ENSMUSG00000024180	Tmem8	1594.25	3984.75	1.32161	9.03e-13
ENSMUSG00000015932	Dstn	7658	18774.2	1.29372	9.12e-13
ENSMUSG00000025791	Pgm2	449.5	1187.75	1.40184	9.56e-13
ENSMUSG00000028603	Scp2	2168.75	14301.8	2.72126	9.86e-13
ENSMUSG00000005514	Por	824.5	2677.75	1.69943	1e-12
ENSMUSG00000042286	Stab1	24.25	1250	5.6878	1e-12
ENSMUSG00000022040	Ephx2	628.5	9419.75	3.9057	1.02e-12
ENSMUSG00000049686	Orai1	197	566.75	1.52452	1.05e-12
ENSMUSG00000036775	Decr2	515.25	1421.5	1.46407	1.07e-12
ENSMUSG00000023243	Kcnk5	571.75	1483.25	1.37531	1.09e-12
ENSMUSG00000024507	Hsd17b4	1639.5	5143.5	1.64949	1.09e-12
ENSMUSG00000024789	Jak2	697	2188.25	1.65055	1.11e-12
ENSMUSG00000074183	Gsta1	220.75	6028.75	4.77137	1.18e-12
ENSMUSG00000027309	4930402H24Rik	226	636.75	1.4944	1.19e-12
ENSMUSG00000050866	Clrn3	902.25	2672.75	1.56673	1.27e-12
ENSMUSG00000064105	Cnnm2	62	312.75	2.33467	1.33e-12
ENSMUSG00000002325	Irf9	404.75	1071.25	1.40419	1.38e-12
ENSMUSG00000028755	Cda	727	3701.5	2.34808	1.38e-12
ENSMUSG00000042195	Slc35f2	670.5	1716	1.35574	1.42e-12
ENSMUSG00000032265	Fam46a	286.5	880.25	1.61938	1.45e-12
ENSMUSG00000029071	Dvl1	1021	3318.75	1.70066	1.47e-12
ENSMUSG00000029062	Cdk11b	1110.75	4786.25	2.10736	1.59e-12
ENSMUSG00000030972	Acsm5	12	107.75	3.16658	1.62e-12
ENSMUSG00000034785	Dio1	143.25	1466.5	3.35577	1.62e-12
ENSMUSG00000044165	Bcl2l15	178.25	771.25	2.1133	1.76e-12
ENSMUSG00000056133	Gm9992	9	706.5	6.29462	1.87e-12
ENSMUSG00000074623	Gm826	0.5	34.25	6.09803	1.87e-12
ENSMUSG00000082273	Gm14801	0.25	32	7	1.88e-12
ENSMUSG00000025572	Tmc6	655.75	1671.75	1.35014	1.89e-12
ENSMUSG00000027984	Hadh	4947.25	14473.2	1.54869	2.05e-12
ENSMUSG00000021456	Fbp2	2094.75	5583	1.41426	2.07e-12
ENSMUSG00000022452	1500032L24Rik	958.75	2398.75	1.32306	2.08e-12
ENSMUSG00000037287	Tbcel	240.75	740.25	1.62048	2.09e-12
ENSMUSG00000020029	Nudt4	1321.25	4254.25	1.687	2.23e-12
ENSMUSG00000054808	Actn4	6937	16758.8	1.27253	2.24e-12
ENSMUSG00000035027	Map2k2	1852.5	4543	1.29417	2.26e-12
ENSMUSG00000024731	Ms4a10	384.5	3306.75	3.10436	2.32e-12
ENSMUSG00000060441	Trim5	14	129.25	3.20667	2.33e-12
ENSMUSG00000034282	Evpl	417.25	1091	1.38667	2.39e-12
ENSMUSG00000022793	B4galt4	246.25	677.75	1.46063	2.42e-12
ENSMUSG00000025429	Pstpip2	83	456.25	2.45864	2.56e-12
ENSMUSG00000090700	Cyp4f40	649.25	1647.25	1.34321	2.57e-12
ENSMUSG00000023048	Prr13	1359	3348.75	1.30108	2.62e-12
ENSMUSG00000001348	Acp5	900.25	2248.75	1.32073	2.63e-12
ENSMUSG00000048707	Tprn	1013.5	2519.5	1.31379	2.68e-12
ENSMUSG00000074445	Sprr2a3	6	245.75	5.35609	2.77e-12
ENSMUSG00000041959	S100a10	1862.75	4550.5	1.28859	2.81e-12
ENSMUSG00000003032	Klf4	827.5	2692.75	1.70225	2.93e-12
ENSMUSG00000037434	Slc30a1	351.75	929.25	1.40152	2.99e-12
ENSMUSG00000026123	Plekhb2	2021.5	4922.5	1.28397	3.09e-12
ENSMUSG00000009621	Vav2	634.25	1668.5	1.39543	3.31e-12
ENSMUSG00000021819	2310021P13Rik	628.5	1589.75	1.33882	3.37e-12
ENSMUSG00000030590	Fam98c	1068.25	2639	1.30474	3.45e-12
ENSMUSG00000026269	Rnpepl1	1156.5	2847.25	1.2998	3.62e-12
ENSMUSG00000031791	Tmem38a	16	95.75	2.5812	3.62e-12
ENSMUSG00000020798	Spns3	12.5	84.5	2.75702	3.73e-12
ENSMUSG00000078566	Bnip3	23.75	118.75	2.32193	3.88e-12
ENSMUSG00000030402	Ppm1n	6	76.75	3.67713	4.09e-12
ENSMUSG00000020614	Fam20a	232.75	638.75	1.45647	4.1e-12
ENSMUSG00000020182	Ddc	975	3878	1.99184	4.14e-12
ENSMUSG00000025762	Larp1b	39.5	171.5	2.11828	4.21e-12
ENSMUSG00000061536	Sec22c	206.75	836.75	2.01691	4.24e-12
ENSMUSG00000024150	Mcfd2	1021.25	2517.5	1.30166	4.26e-12
ENSMUSG00000003199	Mpnd	1037	2554.75	1.30077	4.27e-12
ENSMUSG00000054277	Arfgap3	786.5	1958.25	1.31605	4.37e-12
ENSMUSG00000003346	Fam108a	828.75	2056.75	1.31136	4.61e-12
ENSMUSG00000039653	Baat	1.25	38.5	4.94486	4.7e-12
ENSMUSG00000027954	Efna1	787.25	1956.5	1.31338	4.84e-12
ENSMUSG00000036391	Sec24a	846	2184.5	1.36857	5.1e-12
ENSMUSG00000031858	Mau2	1025.25	2516.5	1.29544	5.39e-12
ENSMUSG00000061950	Ppp4r1	729.75	1816.5	1.31569	5.39e-12
ENSMUSG00000020111	Micu1	955	2350	1.29909	5.4e-12
ENSMUSG00000040498	2210010C17Rik	411	2051.5	2.31947	5.48e-12
ENSMUSG00000038451	Spsb2	91.25	292.5	1.68054	5.8e-12
ENSMUSG00000028756	Pink1	840	2487	1.56595	5.86e-12
ENSMUSG00000035780	Ugt2a3	431.5	2162	2.32493	5.92e-12
ENSMUSG00000029082	Bst1	21	2537.25	6.91673	5.93e-12
ENSMUSG00000032306	Mpi	674.25	1681.5	1.31839	6.03e-12
ENSMUSG00000066861	Oas1g	34.5	216.75	2.65136	6.04e-12
ENSMUSG00000022757	Tfg	1559.75	6021	1.94869	6.05e-12
ENSMUSG00000031551	Ido1	73.25	1144	3.96511	6.08e-12
ENSMUSG00000021125	Arg2	1609.25	8191	2.34765	7.41e-12
ENSMUSG00000028271	Gtf2b	393.75	1013.25	1.36364	7.44e-12
ENSMUSG00000026209	Dnpep	963.25	2355.25	1.2899	7.59e-12
ENSMUSG00000027624	Epb4.1l1	165.25	470	1.50801	7.76e-12
ENSMUSG00000021798	Ldb3	308	1070	1.79661	7.78e-12
ENSMUSG00000052397	Ezr	3055.25	11607.2	1.92566	8.2e-12
ENSMUSG00000030089	Slc41a3	9.5	72.75	2.93695	8.36e-12
ENSMUSG00000019996	Mtap7	1132.75	2749.25	1.27921	8.38e-12
ENSMUSG00000040356	Skiv2l	1147.75	2783.75	1.27822	8.51e-12
ENSMUSG00000003420	Fcgrt	856	2170.75	1.34251	8.59e-12
ENSMUSG00000029864	Gstk1	129.25	861.25	2.73627	9.3e-12
ENSMUSG00000070315	4930581F22Rik	72.75	252.75	1.79669	9.46e-12
ENSMUSG00000004931	Apba3	344	891.5	1.37383	9.49e-12
ENSMUSG00000025885	Myo5b	2266.75	7227	1.67277	9.56e-12
ENSMUSG00000034255	Arhgap27	953.25	2321.5	1.28413	9.67e-12
ENSMUSG00000060791	Gmfg	21.25	109	2.35879	9.72e-12
ENSMUSG00000025142	Aspscr1	724.25	1782.5	1.29934	1.03e-11
ENSMUSG00000041263	Rusc1	149	428.5	1.52398	1.04e-11
ENSMUSG00000073481	Mosc2	3749	10338.2	1.46341	1.12e-11
ENSMUSG00000026726	Cubn	51.25	8325.75	7.34388	1.15e-11
ENSMUSG00000025888	Casp1	1383.5	3313.5	1.26003	1.27e-11
ENSMUSG00000083594	Gm13722	360	924	1.3599	1.28e-11
ENSMUSG00000051452	Gm11437	123.5	587.75	2.25069	1.42e-11
ENSMUSG00000034341	Wbp2	883.75	2143.25	1.27809	1.43e-11
ENSMUSG00000021224	Numb	751.75	1832.25	1.28529	1.6e-11
ENSMUSG00000029338	Antxr2	247.5	657	1.40846	1.61e-11
ENSMUSG00000021871	Pnp	1884.75	4461	1.24299	1.66e-11
ENSMUSG00000017713	Tha1	148.25	422.75	1.51177	1.67e-11
ENSMUSG00000041642	Kif21b	505	1257.25	1.31592	1.67e-11
ENSMUSG00000026170	Cyp27a1	85.25	1434.25	4.07245	1.74e-11
ENSMUSG00000004626	Stxbp2	1302.75	3107.5	1.25419	1.75e-11
ENSMUSG00000032018	Sc5d	606	1490.5	1.29841	1.77e-11
ENSMUSG00000040128	Pnrc1	822	1991.75	1.27683	1.77e-11
ENSMUSG00000040525	Cblc	682.5	1665	1.28662	1.96e-11
ENSMUSG00000028145	Them4	104.75	317.75	1.60094	1.98e-11
ENSMUSG00000025226	Fbxl15	53.25	191.5	1.84649	2.08e-11
ENSMUSG00000046417	BC046404	443.75	1109.75	1.32242	2.12e-11
ENSMUSG00000022620	Arsa	140.25	401.75	1.5183	2.14e-11
ENSMUSG00000027286	Lrrc57	109.75	336.75	1.61746	2.17e-11
ENSMUSG00000028744	Pqlc2	88.75	278.5	1.64986	2.22e-11
ENSMUSG00000030774	Pak1	818.25	1974	1.27051	2.28e-11
ENSMUSG00000032114	Slc37a4	679.75	2390.25	1.81409	2.31e-11
ENSMUSG00000058997	1300010F03Rik	1141.25	2717.75	1.2518	2.38e-11
ENSMUSG00000069601	Ank3	122	498	2.02926	2.45e-11
ENSMUSG00000029364	Wsb2	809.5	1949.5	1.268	2.58e-11
ENSMUSG00000033161	Atp1a1	23473	59214	1.33494	2.66e-11
ENSMUSG00000057342	Sphk2	1047.25	2494.75	1.25229	2.73e-11
ENSMUSG00000022094	Slc39a14	1437.5	3391.75	1.23847	2.77e-11
ENSMUSG00000027646	Src	929.25	2222.5	1.25804	2.77e-11
ENSMUSG00000029650	Slc46a3	23.75	579.25	4.60819	2.94e-11
ENSMUSG00000026342	Slc35f5	526.5	2053.5	1.96358	3.08e-11
ENSMUSG00000036820	Amdhd2	425.25	1059	1.31632	3.14e-11
ENSMUSG00000027068	Dhrs9	4.25	50.75	3.57787	3.16e-11
ENSMUSG00000052131	Akr1b7	51.75	2082.75	5.33079	3.22e-11
ENSMUSG00000022906	Parp9	515	1887.5	1.87383	3.23e-11
ENSMUSG00000024187	Itfg3	4033.25	9332.25	1.21028	3.26e-11
ENSMUSG00000018387	Shroom1	35.5	151.5	2.09343	3.31e-11
ENSMUSG00000052229	Gpr17	11.5	194.5	4.08006	3.31e-11
ENSMUSG00000061331	Gm17132	353.25	965.75	1.45096	3.58e-11
ENSMUSG00000020986	Sec23a	839.25	3724.5	2.14987	3.6e-11
ENSMUSG00000026687	Aldh9a1	2937.75	6807.75	1.21247	3.63e-11
ENSMUSG00000018849	Wwc1	849.75	2029	1.25566	3.67e-11
ENSMUSG00000074639	BC089597	5.5	284	5.69032	3.71e-11
ENSMUSG00000045314	Sowahb	507.5	1244.25	1.2938	3.74e-11
ENSMUSG00000021185	9030617O03Rik	859.25	2467	1.52161	3.82e-11
ENSMUSG00000028405	Aco1	2238.25	5397.25	1.26985	3.85e-11
ENSMUSG00000068323	Slc4a5	466.25	1148.75	1.30089	3.88e-11
ENSMUSG00000006567	Atp7b	319.5	811.75	1.34522	3.89e-11
ENSMUSG00000001482	Def8	244.25	674	1.46439	3.95e-11
ENSMUSG00000006651	Aplp1	177	978.25	2.46645	4.08e-11
ENSMUSG00000033060	Lmo7	1741.25	4060.5	1.22153	4.12e-11
ENSMUSG00000019826	Zbtb24	163.75	451	1.46163	4.24e-11
ENSMUSG00000046101	6030422M02Rik	18.5	100.25	2.43801	4.27e-11
ENSMUSG00000027956	Tmem144	118.25	344.5	1.54266	4.3e-11
ENSMUSG00000017670	Elmo2	350	978	1.48248	4.39e-11
ENSMUSG00000039347	Atp6v0e2	149	416.25	1.48214	4.44e-11
ENSMUSG00000059406	Tmprss9	3	46.5	3.9542	4.56e-11
ENSMUSG00000048329	Mfsd6l	108.25	320.5	1.56596	4.57e-11
ENSMUSG00000015405	Ace2	525.75	14775	4.81264	4.67e-11
ENSMUSG00000064036	Mro	97	293.75	1.59853	4.67e-11
ENSMUSG00000058163	Gm5431	26	311.25	3.58149	4.85e-11
ENSMUSG00000054676	1600014C10Rik	239	991.5	2.0526	5.04e-11
ENSMUSG00000037573	Tob1	1910	4676.25	1.29178	5.35e-11
ENSMUSG00000053279	Aldh1a1	276.25	7277.5	4.7194	5.43e-11
ENSMUSG00000087346	Gm5699	2.25	67.5	4.90689	5.43e-11
ENSMUSG00000039131	Gipc2	1045.5	2459	1.23388	5.45e-11
ENSMUSG00000021930	6330409N04Rik	202	537	1.41057	5.47e-11
ENSMUSG00000021236	Entpd5	767	3434.25	2.1627	5.53e-11
ENSMUSG00000027358	Bmp2	69.5	227	1.70761	5.55e-11
ENSMUSG00000010047	Hyal2	416.75	1027.25	1.30153	5.82e-11
ENSMUSG00000001062	1300018I17Rik	206.25	546	1.40451	5.89e-11
ENSMUSG00000024712	Rfk	1729.5	9035.75	2.38529	6e-11
ENSMUSG00000078485	Plekhn1	72	595	3.04682	6.41e-11
ENSMUSG00000008167	Fbxw9	263	675	1.35982	6.42e-11
ENSMUSG00000024781	Lipa	53.75	1063.25	4.30607	6.45e-11
ENSMUSG00000026343	Gpr39	236.75	614.75	1.37664	6.52e-11
ENSMUSG00000070056	Mfhas1	12	76.75	2.67713	6.52e-11
ENSMUSG00000020641	Rsad2	7	80.25	3.51907	6.63e-11
ENSMUSG00000073889	Il11ra1	90	275	1.61143	6.66e-11
ENSMUSG00000010154	Spire2	342	854.5	1.32108	6.69e-11
ENSMUSG00000017781	Pitpna	2489	5706.75	1.1971	7.34e-11
ENSMUSG00000017057	Il13ra1	833.75	2174.25	1.38283	7.52e-11
ENSMUSG00000046697	Enpp7	23.75	2897.25	6.93061	7.66e-11
ENSMUSG00000045176	2310047M10Rik	77.25	243.75	1.6578	7.92e-11
ENSMUSG00000030629	Zfand6	1035.5	2417.75	1.22334	8.2e-11
ENSMUSG00000029185	Fam114a1	218.25	569.75	1.38435	8.22e-11
ENSMUSG00000022214	Dcaf11	1829	4205.5	1.20122	8.37e-11
ENSMUSG00000035473	Galm	1067.25	3519.75	1.72157	8.47e-11
ENSMUSG00000036687	Tmem184a	1023.25	2388.5	1.22295	8.49e-11
ENSMUSG00000025871	4833439L19Rik	1296.75	3004	1.21198	8.64e-11
ENSMUSG00000020758	Itgb4	1692.75	3895	1.20225	8.77e-11
ENSMUSG00000023800	Tiam2	142	414.5	1.54548	8.93e-11
ENSMUSG00000044447	Dock5	825.25	1939.75	1.23297	9.03e-11
ENSMUSG00000001379	Apbb3	95.5	286	1.58244	9.2e-11
ENSMUSG00000053964	Lgals4	24625.2	55447.2	1.17098	9.42e-11
ENSMUSG00000036427	Gpi1	5812.5	13139.2	1.17665	9.97e-11
ENSMUSG00000036377	C530008M17Rik	125.25	1902	3.92463	1.01e-10
ENSMUSG00000079495	Gm11128	0.25	27.5	6.78136	1.02e-10
ENSMUSG00000053286	1190005F20Rik	414.25	1375.75	1.73164	1.04e-10
ENSMUSG00000045795	Whamm	292.25	734.5	1.32956	1.06e-10
ENSMUSG00000033478	Fam160b1	317.25	1032.5	1.70245	1.12e-10
ENSMUSG00000027346	Gpcpd1	270.75	912.25	1.75247	1.16e-10
ENSMUSG00000024044	Epb4.1l3	2047	7468.5	1.86731	1.18e-10
ENSMUSG00000079165	Sap25	31.75	220.5	2.79595	1.19e-10
ENSMUSG00000052707	Tnrc6a	1074.75	2487.5	1.2107	1.22e-10
ENSMUSG00000050144	Slc25a44	414	1132.5	1.45181	1.24e-10
ENSMUSG00000026385	Dbi	2854.25	6467.25	1.18004	1.25e-10
ENSMUSG00000018862	Otop3	41.75	1022.25	4.61383	1.27e-10
ENSMUSG00000004843	Chmp2b	814	1901.75	1.22423	1.28e-10
ENSMUSG00000038704	Aspdh	0.25	27.25	6.76818	1.28e-10
ENSMUSG00000078945	Naip2	808	1888	1.22443	1.29e-10
ENSMUSG00000046840	0610008F07Rik	4.25	48.5	3.51245	1.31e-10
ENSMUSG00000031767	Nudt7	138.5	383	1.46746	1.32e-10
ENSMUSG00000073155	1810058I24Rik	322	797.75	1.30888	1.36e-10
ENSMUSG00000028127	Abcd3	2407.25	6512.5	1.43583	1.4e-10
ENSMUSG00000018567	Gabarap	1803.5	4106.5	1.18711	1.43e-10
ENSMUSG00000050854	Tmem125	122.5	345.5	1.4959	1.46e-10
ENSMUSG00000036390	Gadd45a	622	1466.75	1.23764	1.53e-10
ENSMUSG00000018381	Abi3	109.5	315	1.52442	1.59e-10
ENSMUSG00000020021	Fgd6	205	532.25	1.37648	1.6e-10
ENSMUSG00000002983	Relb	484.5	1158.5	1.25769	1.61e-10
ENSMUSG00000024952	Rps6ka4	347.5	852	1.29384	1.63e-10
ENSMUSG00000032198	Dock6	193	1111	2.52519	1.68e-10
ENSMUSG00000046447	Camk2n1	557.25	1319.25	1.24332	1.72e-10
ENSMUSG00000028466	Creb3	445	1068.75	1.26405	1.73e-10
ENSMUSG00000031834	Pik3r2	778.25	1811.25	1.21868	1.73e-10
ENSMUSG00000029385	Ccng2	364	1397.75	1.9411	1.74e-10
ENSMUSG00000035713	Usp35	19.5	192.75	3.30518	1.75e-10
ENSMUSG00000017453	Pipox	328.75	808.5	1.29826	1.79e-10
ENSMUSG00000056313	1810011O10Rik	982.25	3072	1.64502	1.8e-10
ENSMUSG00000008384	Sertad1	254.5	642	1.33491	1.82e-10
ENSMUSG00000029370	Rassf6	194.25	505.5	1.3798	2.02e-10
ENSMUSG00000038291	Snx25	469.5	1119.75	1.25398	2.04e-10
ENSMUSG00000037960	1110007C09Rik	86.25	259.5	1.58914	2.08e-10
ENSMUSG00000031628	Casp3	336.5	1103.25	1.71308	2.1e-10
ENSMUSG00000038859	Baiap2l1	1152.75	2632.25	1.19122	2.2e-10
ENSMUSG00000051977	Prdm9	103	297.75	1.53146	2.23e-10
ENSMUSG00000023206	Il15ra	132.25	364.5	1.46265	2.24e-10
ENSMUSG00000025192	Entpd7	445.5	1276	1.51813	2.3e-10
ENSMUSG00000033227	Wnt6	6.5	56	3.10692	2.4e-10
ENSMUSG00000015839	Nfe2l2	2816	6526.75	1.21272	2.5e-10
ENSMUSG00000028042	Zbtb7b	1933.75	4349.75	1.16953	2.53e-10
ENSMUSG00000010110	Stx5a	700.25	1625.25	1.21472	2.55e-10
ENSMUSG00000078624	Olfr613	206.5	530.5	1.36121	2.55e-10
ENSMUSG00000039364	Sectm1b	306.25	7422.75	4.59917	2.67e-10
ENSMUSG00000029811	Abp1	4263.5	17287.5	2.01962	2.72e-10
ENSMUSG00000028015	Ctso	146.75	400.75	1.44934	2.79e-10
ENSMUSG00000040139	9430038I01Rik	91.25	269.25	1.56105	2.83e-10
ENSMUSG00000021928	Ebpl	77.25	241	1.64143	2.96e-10
ENSMUSG00000016427	Ndufa1	612.5	1427	1.2202	2.98e-10
ENSMUSG00000022217	Fam158a	95	277.25	1.54519	3.14e-10
ENSMUSG00000014606	Slc25a11	1167.75	2644	1.17899	3.37e-10
ENSMUSG00000074305	C230081A13Rik	618	1435.75	1.21613	3.37e-10
ENSMUSG00000021900	Btd	144.75	486.5	1.74888	3.38e-10
ENSMUSG00000001175	Calm1	10125	22295.2	1.13881	3.49e-10
ENSMUSG00000051864	Tbc1d22a	456.5	1078.75	1.24067	3.6e-10
ENSMUSG00000049493	Pls1	2263.75	20994.8	3.21324	3.63e-10
ENSMUSG00000009681	Bcr	531.75	1243.25	1.2253	3.75e-10
ENSMUSG00000075600	Zc3h3	313	761.75	1.28315	3.79e-10
ENSMUSG00000038751	Ptk6	59.75	550.75	3.20439	3.96e-10
ENSMUSG00000024338	Psmb8	890.5	2493.75	1.48563	3.97e-10
ENSMUSG00000034993	Vat1	1144.5	3527.5	1.62393	3.97e-10
ENSMUSG00000054474	Thnsl2	184.25	476.25	1.37005	3.97e-10
ENSMUSG00000063694	Cycs	1866.75	4164	1.15744	4.07e-10
ENSMUSG00000038668	Lpar1	306	745	1.28371	4.12e-10
ENSMUSG00000048473	Gm766	34.25	745.75	4.44452	4.21e-10
ENSMUSG00000024773	Atg2a	651.75	1502.75	1.20521	4.29e-10
ENSMUSG00000016495	5033414D02Rik	560.75	1302.75	1.21613	4.41e-10
ENSMUSG00000061751	Kalrn	70.5	640.25	3.18294	4.75e-10
ENSMUSG00000028096	Gpr89	1053.75	2376.75	1.17346	4.85e-10
ENSMUSG00000037523	Mavs	591	1365.75	1.20846	4.98e-10
ENSMUSG00000085328	Gm17131	1867.75	4308.25	1.2058	5.05e-10
ENSMUSG00000023186	Vwa5a	361.25	862.75	1.25594	5.15e-10
ENSMUSG00000091387	Gcnt4	621.75	1431.75	1.20337	5.19e-10
ENSMUSG00000020300	Cpeb4	229.25	844.5	1.88118	5.33e-10
ENSMUSG00000027879	Sec22b	677.5	1552.25	1.19607	5.39e-10
ENSMUSG00000005980	Dnase1	133.75	5220.75	5.28665	5.64e-10
ENSMUSG00000015766	Eps8	953.75	2835	1.57167	5.73e-10
ENSMUSG00000073420	Btnl5	833	3098.5	1.89518	6.05e-10
ENSMUSG00000070643	Sox13	476	1109.25	1.22055	6.31e-10
ENSMUSG00000018500	Adora2b	8.5	135.75	3.99735	6.35e-10
ENSMUSG00000048249	A930001N09Rik	227.75	656	1.52624	6.39e-10
ENSMUSG00000060802	B2m	6314	21012.2	1.7346	6.52e-10
ENSMUSG00000017801	Mlx	845	1908.75	1.1756	6.78e-10
ENSMUSG00000002365	Snx9	1354.25	3012	1.15323	6.89e-10
ENSMUSG00000005949	Ctns	178.75	458.25	1.35819	7.19e-10
ENSMUSG00000025759	Mfsd8	88.75	271.25	1.6118	7.2e-10
ENSMUSG00000026860	Sh3glb2	482.75	1121	1.21544	7.2e-10
ENSMUSG00000060935	AI597468	115.25	601.5	2.3838	7.27e-10
ENSMUSG00000022559	Fbxl6	414.5	971	1.2281	7.89e-10
ENSMUSG00000068264	2310035K24Rik	213.75	534	1.32092	7.95e-10
ENSMUSG00000032294	Pkm2	9393.75	20368.2	1.11655	8.01e-10
ENSMUSG00000025158	Rfng	435	1014.5	1.22168	8.26e-10
ENSMUSG00000028967	Errfi1	373.75	881	1.23707	8.59e-10
ENSMUSG00000026798	Coq4	345.75	820.25	1.24633	8.6e-10
ENSMUSG00000054509	Parp4	511.25	1178.25	1.20454	8.76e-10
ENSMUSG00000073405	C920025E04Rik	19.5	222.25	3.51064	9.01e-10
ENSMUSG00000005237	Dnahc2	34.75	168.25	2.27552	9.28e-10
ENSMUSG00000044715	4933433P14Rik	174	445.25	1.35553	9.37e-10
ENSMUSG00000090608	Gm17200	5	48.25	3.27053	9.37e-10
ENSMUSG00000043085	Tmem82	476.75	1101.75	1.20849	9.53e-10
ENSMUSG00000003810	Mast2	1990	4361	1.13189	9.64e-10
ENSMUSG00000024308	Tapbp	1907.25	4179.25	1.13175	1.01e-09
ENSMUSG00000037818	3110057O12Rik	152	534.75	1.81479	1.01e-09
ENSMUSG00000067203	H2-K2	16	82.25	2.36194	1.04e-09
ENSMUSG00000028427	Aqp7	3.5	167.75	5.58281	1.07e-09
ENSMUSG00000073543	Chmp1b	424.25	986	1.21667	1.07e-09
ENSMUSG00000023030	Slc11a2	782.5	1756.5	1.16654	1.09e-09
ENSMUSG00000074300	BC030870	180	487.25	1.43667	1.13e-09
ENSMUSG00000086784	Isoc2a	238.5	583.5	1.29074	1.15e-09
ENSMUSG00000020226	Slc5a4b	30.75	2423	6.30006	1.16e-09
ENSMUSG00000042349	Ikbke	573	1303.75	1.18606	1.19e-09
ENSMUSG00000024014	Pim1	352.25	1205	1.77436	1.21e-09
ENSMUSG00000020377	Ltc4s	8	135.25	4.07948	1.24e-09
ENSMUSG00000064225	Paqr9	2	153.75	6.26444	1.24e-09
ENSMUSG00000027514	Zbp1	39.5	636.5	4.01024	1.31e-09
ENSMUSG00000040997	Abhd4	367.5	1228	1.74049	1.32e-09
ENSMUSG00000070426	Rnf121	460.5	1059	1.20143	1.36e-09
ENSMUSG00000044519	Zfp488	420.75	973	1.20948	1.41e-09
ENSMUSG00000013858	ORF61	1810.5	3943.75	1.12318	1.44e-09
ENSMUSG00000028150	Rorc	383.25	1233	1.68582	1.51e-09
ENSMUSG00000022749	Tbc1d23	361.75	845	1.22396	1.52e-09
ENSMUSG00000041775	Mapk1ip1	94.5	266.25	1.4944	1.56e-09
ENSMUSG00000028019	Pdgfc	3.25	58	4.15754	1.57e-09
ENSMUSG00000034201	Gas2l1	406.75	940.75	1.20967	1.58e-09
ENSMUSG00000024713	Pcsk5	1304	2854.75	1.13042	1.62e-09
ENSMUSG00000029821	Dfna5	238	577.5	1.27886	1.72e-09
ENSMUSG00000025903	Lypla1	2011.75	4388.5	1.12528	1.73e-09
ENSMUSG00000034422	Parp14	432.5	3116.5	2.84915	1.74e-09
ENSMUSG00000019989	Enpp3	55.25	1893	5.09856	1.76e-09
ENSMUSG00000046213	Cym	1.75	159.75	6.51232	1.76e-09
ENSMUSG00000033885	Pxk	562.25	1270.25	1.17583	1.78e-09
ENSMUSG00000040134	Rdh7	428.25	3621	3.07986	1.83e-09
ENSMUSG00000033021	Gmppa	531	1202.5	1.17925	1.86e-09
ENSMUSG00000089917	Uckl1	505.5	1147.75	1.18303	1.89e-09
ENSMUSG00000040147	Maob	336	2721.5	3.01787	1.92e-09
ENSMUSG00000046804	Phgr1	883	2631.75	1.57554	1.94e-09
ENSMUSG00000022824	Muc13	18135	44756.8	1.30333	2.05e-09
ENSMUSG00000017718	Afmid	119	318.25	1.4192	2.09e-09
ENSMUSG00000024426	Atat1	81.25	235	1.53222	2.11e-09
ENSMUSG00000030483	Cyp2b10	35	5448.25	7.28229	2.12e-09
ENSMUSG00000078937	Cpt1b	47.5	332.75	2.80844	2.16e-09
ENSMUSG00000024052	Lpin2	586.25	2534.25	2.11197	2.19e-09
ENSMUSG00000029148	Nrbp1	757.25	1676.75	1.14683	2.32e-09
ENSMUSG00000044068	Zrsr1	49.25	162	1.7178	2.36e-09
ENSMUSG00000033526	Ppip5k1	1212.75	2896.5	1.25603	2.38e-09
ENSMUSG00000063296	Tmem117	269.75	641	1.2487	2.43e-09
ENSMUSG00000038496	Slc19a3	3.75	121.25	5.01495	2.48e-09
ENSMUSG00000062908	Acadm	1281	2782.25	1.11898	2.48e-09
ENSMUSG00000025025	Mxi1	312.25	1138.5	1.86636	2.56e-09
ENSMUSG00000007987	Rabl5	95.75	265.75	1.47273	2.65e-09
ENSMUSG00000056749	Nfil3	319.75	898	1.48977	2.73e-09
ENSMUSG00000019478	Rab4a	525	1180.25	1.1687	2.75e-09
ENSMUSG00000037797	Adh4	58.75	426	2.85819	2.81e-09
ENSMUSG00000028636	Ppcs	219.5	532	1.27721	2.82e-09
ENSMUSG00000025006	Sorbs1	31	127.25	2.03733	2.88e-09
ENSMUSG00000029378	Areg	131.25	342.5	1.38379	2.88e-09
ENSMUSG00000039682	Lap3	1131.75	6155.75	2.44338	2.88e-09
ENSMUSG00000004936	Map2k1	720.25	1591	1.14336	2.91e-09
ENSMUSG00000013997	Nit1	539.25	1208.75	1.16449	2.94e-09
ENSMUSG00000079480	Pin4	172.75	431.5	1.32067	2.97e-09
ENSMUSG00000092277	Gm19684	3.5	57.75	4.04439	2.99e-09
ENSMUSG00000022305	Lrp12	80.5	437.25	2.4414	3.31e-09
ENSMUSG00000020577	Tspan13	551.5	1440.25	1.38489	3.34e-09
ENSMUSG00000023456	Tpi1	5897.25	12464	1.07965	3.34e-09
ENSMUSG00000013160	Atp6v0d1	488.5	1098.5	1.1691	3.36e-09
ENSMUSG00000015714	Lass2	1193.75	2581.5	1.11271	3.38e-09
ENSMUSG00000004633	Chn2	245	630.75	1.36429	3.39e-09
ENSMUSG00000020877	Scrn2	404.75	921.75	1.18734	3.39e-09
ENSMUSG00000018585	Atox1	415.5	944.25	1.18432	3.41e-09
ENSMUSG00000052748	1200016B10Rik	276.25	650	1.23447	3.44e-09
ENSMUSG00000039193	Nlrc4	577	1497	1.37543	3.53e-09
ENSMUSG00000020089	Ppa1	2686	5710.5	1.08816	3.55e-09
ENSMUSG00000030309	Caprin2	136.5	352	1.36667	3.61e-09
ENSMUSG00000058435	Btnl4	459.25	1035	1.17228	3.65e-09
ENSMUSG00000039349	C130074G19Rik	563.75	1471	1.38367	3.66e-09
ENSMUSG00000038545	Cul7	56.75	177.25	1.64309	3.67e-09
ENSMUSG00000038831	Ralgps1	132	646.5	2.29211	3.7e-09
ENSMUSG00000022971	Ifnar2	76.25	280.25	1.87791	3.76e-09
ENSMUSG00000039202	Abhd2	1938	4589.75	1.24385	3.98e-09
ENSMUSG00000028093	Acp6	831	1812	1.12466	4.08e-09
ENSMUSG00000030168	Adipor2	2845	11202	1.97726	4.08e-09
ENSMUSG00000036580	Spg20	259.75	731	1.49275	4.11e-09
ENSMUSG00000034254	Agpat1	1046.25	2261.25	1.11189	4.21e-09
ENSMUSG00000056144	Trim34a	54.5	206	1.91832	4.23e-09
ENSMUSG00000043770	Gm12481	753.5	1648.25	1.12926	4.24e-09
ENSMUSG00000024959	Bad	317	732.75	1.20884	4.28e-09
ENSMUSG00000031950	Gabarapl2	519	1156.75	1.15627	4.28e-09
ENSMUSG00000002820	Atg4d	729.75	1598	1.13079	4.3e-09
ENSMUSG00000025059	Gyk	154.5	3486.75	4.4962	4.39e-09
ENSMUSG00000034645	Zyg11a	7.5	86.75	3.5319	4.53e-09
ENSMUSG00000079252	Tor1aip2	866	1880.25	1.11849	4.64e-09
ENSMUSG00000022280	Rnf19a	304.25	704	1.21032	4.85e-09
ENSMUSG00000024782	Ak3	2293.25	4853	1.08148	4.99e-09
ENSMUSG00000068762	Gstm6	143.5	975.25	2.76472	5.37e-09
ENSMUSG00000021453	Gadd45g	107.25	286	1.41504	5.48e-09
ENSMUSG00000070284	Gmppb	587.5	1293.5	1.13862	5.52e-09
ENSMUSG00000033308	Dpyd	886.5	4243.25	2.25898	5.77e-09
ENSMUSG00000053253	Ndfip2	1171.75	2505.5	1.09643	6.03e-09
ENSMUSG00000022500	Litaf	451.5	1355.5	1.58603	6.04e-09
ENSMUSG00000029119	Man2b2	443.5	991.25	1.16031	6.04e-09
ENSMUSG00000064120	Mocs1	728.25	1583.75	1.12084	6.04e-09
ENSMUSG00000015202	Cnksr3	199.75	481.5	1.26934	6.1e-09
ENSMUSG00000026944	Abca2	446.5	996	1.15749	6.48e-09
ENSMUSG00000031823	Zdhhc7	1085.75	2322.5	1.09699	6.58e-09
ENSMUSG00000015085	Entpd2	184	447.5	1.28218	6.6e-09
ENSMUSG00000070871	Ccnyl1	203.5	496.75	1.28749	6.6e-09
ENSMUSG00000026621	Mosc1	1.5	31	4.36923	6.65e-09
ENSMUSG00000075304	Sp5	113.75	298.5	1.39186	6.73e-09
ENSMUSG00000060176	Kif27	17.25	109.25	2.66297	6.81e-09
ENSMUSG00000021286	Zfyve21	378.75	854	1.17299	6.82e-09
ENSMUSG00000003033	Ap1m1	262.25	610.75	1.21964	7.03e-09
ENSMUSG00000031021	Tmem9b	471.5	1045.75	1.14921	7.16e-09
ENSMUSG00000030823	9130019O22Rik	96.25	260.5	1.43642	7.22e-09
ENSMUSG00000029064	Gnb1	4302.25	8971	1.06018	7.27e-09
ENSMUSG00000018166	Erbb3	4256.75	8875.75	1.06012	7.31e-09
ENSMUSG00000044080	S100a1	125.5	322.75	1.36273	7.49e-09
ENSMUSG00000032580	Rbm5	1047.25	2236.25	1.09448	7.54e-09
ENSMUSG00000004035	Gstm7	93.5	398.75	2.09245	7.55e-09
ENSMUSG00000020229	Slc5a4a	10	1204.75	6.91259	7.81e-09
ENSMUSG00000020829	Slc46a1	115.5	2888.5	4.64436	7.88e-09
ENSMUSG00000068874	Selenbp1	522.75	1149.5	1.13681	7.95e-09
ENSMUSG00000061859	Inadl	1324.5	2806.25	1.0832	7.98e-09
ENSMUSG00000035382	Pcsk7	507	1116.75	1.13925	7.99e-09
ENSMUSG00000092074	Dynlt1a	231.5	544.75	1.23458	8.08e-09
ENSMUSG00000032633	Flcn	275	684.5	1.31562	8.1e-09
ENSMUSG00000022964	Tmem50b	475.5	1050.5	1.14356	8.37e-09
ENSMUSG00000029217	Tec	188.75	455	1.26939	8.38e-09
ENSMUSG00000079339	Gm14446	94	829.25	3.14107	8.39e-09
ENSMUSG00000030762	Aqp8	2	283	7.14466	8.75e-09
ENSMUSG00000026788	Zbtb43	245.75	573.25	1.22197	8.89e-09
ENSMUSG00000031897	Psmb10	2154.5	4508.5	1.06529	9.04e-09
ENSMUSG00000024863	Mbl2	0.5	99	7.62936	9.07e-09
ENSMUSG00000055730	Ces2a	842.25	7761.5	3.20402	9.19e-09
ENSMUSG00000032370	Lactb	132.75	336.5	1.34189	9.21e-09
ENSMUSG00000047810	Ccdc88b	36.5	219.25	2.58661	9.38e-09
ENSMUSG00000033379	Atp6v0b	720	1552	1.10806	9.4e-09
ENSMUSG00000025199	Chuk	756.75	1833	1.27632	9.53e-09
ENSMUSG00000036611	Eepd1	185	445.75	1.26871	9.61e-09
ENSMUSG00000003752	Itpkc	388	866.5	1.15914	9.74e-09
ENSMUSG00000007872	Id3	771.25	1655	1.10156	1.01e-08
ENSMUSG00000090124	Ugt1a7c	2429.75	6733	1.47044	1.03e-08
ENSMUSG00000062017	Abca14	3	36.75	3.61471	1.05e-08
ENSMUSG00000000976	Heatr6	398	885	1.15291	1.09e-08
ENSMUSG00000039983	Ccdc32	201.5	478.75	1.24849	1.1e-08
ENSMUSG00000050914	Ankrd37	18.5	103.25	2.48054	1.1e-08
ENSMUSG00000054065	Pkp3	1167.25	2465	1.07847	1.1e-08
ENSMUSG00000015542	Nat9	181.25	436.25	1.26717	1.14e-08
ENSMUSG00000092243	Gm7030	8.5	96.25	3.50125	1.14e-08
ENSMUSG00000025652	Tmem89	1	27.25	4.76818	1.15e-08
ENSMUSG00000064210	Ano6	1769.75	8371	2.24185	1.15e-08
ENSMUSG00000021947	Cryl1	1277.75	2687.75	1.07279	1.18e-08
ENSMUSG00000021133	4933426M11Rik	676.5	1464.25	1.114	1.2e-08
ENSMUSG00000073858	Itpripl2	42.5	140	1.71989	1.2e-08
ENSMUSG00000039031	Arhgap18	579.5	1286	1.15001	1.22e-08
ENSMUSG00000025494	Sigirr	240.5	558.25	1.21487	1.23e-08
ENSMUSG00000015970	Chdh	1877	5400.25	1.5246	1.27e-08
ENSMUSG00000025486	Sirt3	184.25	441.25	1.25993	1.28e-08
ENSMUSG00000036606	Plxnb2	3438.75	7099.25	1.04578	1.3e-08
ENSMUSG00000038871	Bpgm	494.75	1080	1.12626	1.3e-08
ENSMUSG00000048191	Muc6	6.25	48	2.94111	1.39e-08
ENSMUSG00000092417	Gpank1	136	340	1.32193	1.39e-08
ENSMUSG00000071335	G630090E17Rik	84	632	2.91146	1.4e-08
ENSMUSG00000021215	Net1	2398.5	4964.25	1.04944	1.42e-08
ENSMUSG00000047735	Samd9l	204.25	1193	2.54619	1.46e-08
ENSMUSG00000082286	Pisd-ps1	583	1257.75	1.10928	1.46e-08
ENSMUSG00000017615	Tnfaip1	1276.5	2672.75	1.06613	1.47e-08
ENSMUSG00000003623	Crot	624	3572.75	2.51742	1.48e-08
ENSMUSG00000027783	Arl14	92.75	341.25	1.87941	1.48e-08
ENSMUSG00000018126	Baiap2l2	3137.25	6928	1.14294	1.49e-08
ENSMUSG00000085747	Gm11194	2	114.75	5.84235	1.49e-08
ENSMUSG00000041945	Mfsd9	202.75	482	1.24933	1.5e-08
ENSMUSG00000029068	Ccnl2	1737.5	3793.25	1.12642	1.54e-08
ENSMUSG00000050777	Tmem37	163.75	991.5	2.59812	1.58e-08
ENSMUSG00000024386	Proc	9.5	57.75	2.60382	1.59e-08
ENSMUSG00000019998	Stx7	789.25	1674.25	1.08496	1.66e-08
ENSMUSG00000027695	Pld1	1417.75	2952	1.05809	1.7e-08
ENSMUSG00000018143	Mafk	677.5	1445.25	1.09303	1.74e-08
ENSMUSG00000022552	Sharpin	507.25	1098.75	1.11509	1.74e-08
ENSMUSG00000062488	I830012O16Rik	3	36	3.58496	1.75e-08
ENSMUSG00000021676	Iqgap2	1091	7359	2.75386	1.77e-08
ENSMUSG00000024524	Gnal	114.25	292.5	1.35624	1.81e-08
ENSMUSG00000091694	Apol11b	16.75	77.25	2.20537	1.82e-08
ENSMUSG00000034528	Hsd17b13	144.75	616.5	2.09054	1.9e-08
ENSMUSG00000086825	Gm15675	18.5	253.75	3.77781	1.91e-08
ENSMUSG00000031887	Tradd	528	1138.5	1.10852	1.92e-08
ENSMUSG00000020115	Tbk1	434.75	1354.75	1.63977	1.95e-08
ENSMUSG00000021371	Ccdc90a	263.25	631	1.26121	1.98e-08
ENSMUSG00000090264	Eif4ebp3	18.5	106.75	2.52864	1.99e-08
ENSMUSG00000056708	Ier5	1259.5	2996	1.25019	2.08e-08
ENSMUSG00000038235	F11r	1584	3275.5	1.04814	2.09e-08
ENSMUSG00000014867	Surf4	4033.25	8223.5	1.02781	2.21e-08
ENSMUSG00000014361	Mertk	481	1880.75	1.9672	2.28e-08
ENSMUSG00000068547	Clca6	14.25	1740	6.93198	2.29e-08
ENSMUSG00000073982	Rhog	421	917	1.1231	2.33e-08
ENSMUSG00000028035	Dnajb4	78	223.25	1.51711	2.34e-08
ENSMUSG00000038366	Lasp1	5005.25	10172	1.02309	2.38e-08
ENSMUSG00000020946	Gosr2	826	1735	1.07072	2.43e-08
ENSMUSG00000033705	Stard9	14.25	70	2.29639	2.45e-08
ENSMUSG00000030822	Prr14	634	1346	1.08612	2.52e-08
ENSMUSG00000031090	Nadsyn1	831.25	1744.25	1.06925	2.52e-08
ENSMUSG00000028519	Dab1	604.25	2385.5	1.98107	2.54e-08
ENSMUSG00000052087	Rgs14	13.25	67.25	2.34354	2.54e-08
ENSMUSG00000028223	Decr1	1262.25	2612.5	1.04943	2.57e-08
ENSMUSG00000039910	Cited2	676.25	1429.75	1.08013	2.65e-08
ENSMUSG00000024376	Epb4.1l4a	9	55.25	2.61798	2.67e-08
ENSMUSG00000058022	9530008L14Rik	552.5	1511.75	1.45217	2.67e-08
ENSMUSG00000047040	Prr15l	1366.75	2820	1.04495	2.71e-08
ENSMUSG00000026664	Phyh	1165.5	4481.75	1.94311	2.77e-08
ENSMUSG00000024830	Rps6kb2	267.75	603.25	1.17187	2.78e-08
ENSMUSG00000032348	Gsta4	197.5	2145.5	3.44139	2.78e-08
ENSMUSG00000038206	Fbxo8	368.75	807.75	1.13127	2.79e-08
ENSMUSG00000020131	Pcsk4	71	601.5	3.08267	2.84e-08
ENSMUSG00000032602	Slc25a20	513.5	1519.5	1.56516	2.84e-08
ENSMUSG00000020682	Mmp28	64	183.5	1.51964	2.88e-08
ENSMUSG00000004266	Ptpn6	222.75	511	1.1979	2.98e-08
ENSMUSG00000021240	Abcd4	306.75	681.25	1.15112	2.98e-08
ENSMUSG00000033594	Spata2l	48	148.5	1.62936	3.08e-08
ENSMUSG00000070332	4933422H20Rik	3.75	38	3.34104	3.15e-08
ENSMUSG00000002625	Akap8l	350.5	779	1.15221	3.2e-08
ENSMUSG00000019762	Iyd	24.75	361	3.8665	3.21e-08
ENSMUSG00000032352	Lrrc1	637.25	1345	1.07767	3.25e-08
ENSMUSG00000027790	Sis	7119	57862.2	3.02288	3.36e-08
ENSMUSG00000057229	Atp5sl	596	1260	1.08004	3.51e-08
ENSMUSG00000030214	Plbd1	1011	2347.75	1.2155	3.67e-08
ENSMUSG00000062866	Phactr2	47.25	199.5	2.078	3.77e-08
ENSMUSG00000005683	Cs	6319	12694	1.00638	3.86e-08
ENSMUSG00000026409	Pfkfb2	788.5	1642.5	1.05871	3.87e-08
ENSMUSG00000020538	Srebf1	1398.75	2861.25	1.03251	3.95e-08
ENSMUSG00000022450	Ndufa6	1219.5	2502.25	1.03694	4.02e-08
ENSMUSG00000042202	Slc35e2	480	1447.75	1.59271	4.04e-08
ENSMUSG00000056148	Rdh9	34.75	905	4.70283	4.26e-08
ENSMUSG00000028879	Stx12	941.25	2044.75	1.11927	4.43e-08
ENSMUSG00000015837	Sqstm1	1022	2103.25	1.04123	4.44e-08
ENSMUSG00000022951	Rcan1	180.75	463.75	1.35935	4.58e-08
ENSMUSG00000042472	Zfp410	377.25	815.75	1.11261	4.58e-08
ENSMUSG00000068742	Cry2	69	191.75	1.47456	4.64e-08
ENSMUSG00000035173	A630007B06Rik	328.5	832	1.34069	4.75e-08
ENSMUSG00000028630	Dyrk2	346.5	753.5	1.12075	4.78e-08
ENSMUSG00000079197	Psme2	2920.5	5876	1.00862	4.81e-08
ENSMUSG00000086217	Gm9530	3	35.25	3.55459	4.91e-08
ENSMUSG00000038642	Ctss	615.75	1672.5	1.44159	5.03e-08
ENSMUSG00000024875	Yif1a	603.5	1264.5	1.06714	5.11e-08
ENSMUSG00000074181	Gm3776	74.25	2569.25	5.11281	5.32e-08
ENSMUSG00000040483	Xaf1	51.5	212.25	2.04312	5.37e-08
ENSMUSG00000030616	Sytl2	168.75	500.25	1.56776	5.44e-08
ENSMUSG00000064373	Sepp1	1491.5	72287.5	5.59891	5.44e-08
ENSMUSG00000022108	Itm2b	4394.75	8784.25	0.999138	5.45e-08
ENSMUSG00000070002	Ell	374.5	807	1.1076	5.46e-08
ENSMUSG00000004798	Ulk2	177.25	450.25	1.34494	5.48e-08
ENSMUSG00000029552	Tes	855.5	1762.25	1.04258	5.58e-08
ENSMUSG00000042377	Fam83g	353.75	764.25	1.11131	5.92e-08
ENSMUSG00000031822	Gse1	609.25	1271.25	1.06114	6.03e-08
ENSMUSG00000087165	2010001A14Rik	64.25	194.25	1.59615	6.09e-08
ENSMUSG00000046456	Tmem150b	260.25	577.25	1.1493	6.18e-08
ENSMUSG00000015962	1700016C15Rik	0.75	25.5	5.08746	6.4e-08
ENSMUSG00000005373	Mlxipl	4117.5	8204.75	0.994691	6.45e-08
ENSMUSG00000038239	Hrc	7.25	50.25	2.79307	6.45e-08
ENSMUSG00000021020	Srp54a	0.75	238.75	8.31439	6.49e-08
ENSMUSG00000030304	Ergic2	667	1551.5	1.21791	6.54e-08
ENSMUSG00000041836	Ptpre	62.5	266.75	2.09356	6.57e-08
ENSMUSG00000029454	Mapkapk5	704.75	1457.5	1.04831	6.62e-08
ENSMUSG00000050029	Rap2c	469.5	1169.5	1.31669	6.62e-08
ENSMUSG00000002083	Bbc3	53	156	1.55748	6.7e-08
ENSMUSG00000032841	Prr5l	14.5	68.25	2.23478	6.77e-08
ENSMUSG00000022768	Ccdc116	84	435.25	2.37338	6.86e-08
ENSMUSG00000015013	Trappc2l	179.25	414	1.20766	6.88e-08
ENSMUSG00000052566	Hook2	1330.75	2692.5	1.01671	6.9e-08
ENSMUSG00000033916	Chmp2a	995	2029	1.028	6.98e-08
ENSMUSG00000036966	Spryd3	291.25	636.5	1.1279	7.32e-08
ENSMUSG00000015243	Abca1	32.75	385.25	3.55623	7.58e-08
ENSMUSG00000040904	Rnasek	399.5	850.25	1.08969	7.62e-08
ENSMUSG00000062624	Cyp2c67	2.25	30.75	3.77259	7.92e-08
ENSMUSG00000001583	Tnk1	549.25	1144.25	1.05887	8.19e-08
ENSMUSG00000026976	Pax8	39.25	300.75	2.9378	8.38e-08
ENSMUSG00000050708	Ftl1	5305.25	12847.5	1.276	8.66e-08
ENSMUSG00000049940	Pgrmc2	897.5	1827.5	1.02589	8.71e-08
ENSMUSG00000025792	Slc25a10	1866.75	3728.75	0.998163	9.01e-08
ENSMUSG00000073725	Lmbrd1	471	1112.75	1.24033	9.01e-08
ENSMUSG00000026849	Tor1a	351	751	1.09734	9.2e-08
ENSMUSG00000027555	Car13	400.75	849	1.08306	9.22e-08
ENSMUSG00000024594	Prrc1	567.75	1177.25	1.05209	9.31e-08
ENSMUSG00000026305	Lrrfip1	463	1115.25	1.26828	9.59e-08
ENSMUSG00000022434	Fam118a	59.25	364.75	2.62202	9.6e-08
ENSMUSG00000009291	Pttg1ip	2155	4334.5	1.00818	9.62e-08
ENSMUSG00000014158	Trpv4	3.75	36.25	3.27302	9.65e-08
ENSMUSG00000032584	Mst1r	682.5	1401.5	1.03807	9.65e-08
ENSMUSG00000038305	Spats2l	54.75	158	1.52899	9.83e-08
ENSMUSG00000031482	Slc25a15	2228.25	4861.5	1.12549	1e-07
ENSMUSG00000047866	Lonp2	1147.75	2514.75	1.13161	1.01e-07
ENSMUSG00000089960	Ugt1a1	3010.75	8601.75	1.51451	1.01e-07
ENSMUSG00000061731	Ext1	453.5	1187.25	1.38845	1.02e-07
ENSMUSG00000034613	Ppm1h	560.25	1159.75	1.04967	1.03e-07
ENSMUSG00000071648	Rom1	12	60.75	2.33985	1.03e-07
ENSMUSG00000044279	Crb3	453	949	1.0669	1.05e-07
ENSMUSG00000024854	Pold4	98.75	248.25	1.32994	1.08e-07
ENSMUSG00000033502	Cdc14a	222.75	495.5	1.15346	1.08e-07
ENSMUSG00000073538	E330020D12Rik	14.75	67.75	2.19951	1.08e-07
ENSMUSG00000079445	B3gnt7	199.75	591	1.56496	1.11e-07
ENSMUSG00000028217	Cdh17	11060	21662.2	0.969832	1.12e-07
ENSMUSG00000024887	Asah2	194.5	7826.75	5.33057	1.16e-07
ENSMUSG00000030313	Dennd5b	485	1266	1.38422	1.19e-07
ENSMUSG00000031930	Wwp2	942.5	1902.5	1.01333	1.19e-07
ENSMUSG00000055850	Rnf181	737.75	1502.5	1.02616	1.19e-07
ENSMUSG00000000708	Kat2b	348.5	741	1.08831	1.22e-07
ENSMUSG00000022110	Sucla2	1457.75	2903.25	0.993925	1.27e-07
ENSMUSG00000044465	Fam160a2	639.75	1309.25	1.03316	1.27e-07
ENSMUSG00000005803	Sqrdl	711.75	1449.5	1.02611	1.28e-07
ENSMUSG00000026553	Copa	3780.75	7426	0.973913	1.28e-07
ENSMUSG00000030083	Abtb1	244	535.25	1.13333	1.28e-07
ENSMUSG00000037455	1110021L09Rik	632.25	1327.75	1.07042	1.28e-07
ENSMUSG00000050982	Apol10a	2165.75	13241	2.61207	1.28e-07
ENSMUSG00000024404	Riok3	784.75	1591	1.01963	1.3e-07
ENSMUSG00000028885	Smpdl3b	253.25	990.25	1.96723	1.31e-07
ENSMUSG00000033542	Arhgef5	1335.5	2663.25	0.995808	1.31e-07
ENSMUSG00000021792	5730469M10Rik	200	3406	4.09001	1.32e-07
ENSMUSG00000028786	Tmem54	1353.75	2698.5	0.995196	1.32e-07
ENSMUSG00000058921	Slc10a5	128.5	734.25	2.5145	1.33e-07
ENSMUSG00000087404	Gm11752	1.25	25.5	4.3505	1.33e-07
ENSMUSG00000056529	Ptafr	4.25	62.5	3.87832	1.34e-07
ENSMUSG00000050103	Agmo	295.75	2033.75	2.78169	1.35e-07
ENSMUSG00000009647	Ccdc109a	1774.5	3513.25	0.985394	1.39e-07
ENSMUSG00000036832	Lpar3	0.75	35.75	5.57491	1.39e-07
ENSMUSG00000031078	Cttn	1801	3564	0.984699	1.4e-07
ENSMUSG00000089678	Agxt2	4.5	38.25	3.08746	1.4e-07
ENSMUSG00000040158	Tax1bp3	656.25	1338	1.02776	1.42e-07
ENSMUSG00000003037	Rab8a	1530.75	3036.75	0.988289	1.44e-07
ENSMUSG00000033295	Ptprf	4749	9282	0.966812	1.47e-07
ENSMUSG00000010025	Aldh3a2	1292.75	3457.25	1.41918	1.51e-07
ENSMUSG00000037106	Fer1l6	166.75	959.25	2.52422	1.51e-07
ENSMUSG00000042638	Gucy2c	3379.75	6619.25	0.969751	1.52e-07
ENSMUSG00000074064	Mlycd	367.5	774.25	1.07506	1.52e-07
ENSMUSG00000017747	Ghdc	93	234.25	1.33275	1.55e-07
ENSMUSG00000033634	Cml2	1.75	54.75	4.96743	1.56e-07
ENSMUSG00000028542	Slc6a9	113	274.25	1.27917	1.58e-07
ENSMUSG00000052656	Rnf103	544	1155.5	1.08684	1.62e-07
ENSMUSG00000001473	Tubb6	43.5	131.75	1.59872	1.7e-07
ENSMUSG00000022389	Tef	102.75	253.25	1.30142	1.7e-07
ENSMUSG00000060601	Nr1h2	1205.75	2396	0.990697	1.72e-07
ENSMUSG00000079057	Cyp4v3	705.75	9174.25	3.70036	1.72e-07
ENSMUSG00000072647	Adam1a	34.75	116.25	1.74215	1.73e-07
ENSMUSG00000031444	F10	0.75	22.5	4.90689	1.75e-07
ENSMUSG00000071356	Reg3b	2646.25	43994.2	4.05529	1.75e-07
ENSMUSG00000062526	Mppe1	194.25	433.75	1.15895	1.77e-07
ENSMUSG00000018899	Irf1	1998.5	3925.25	0.973867	1.81e-07
ENSMUSG00000029708	Gcc1	273.25	587.75	1.10498	1.81e-07
ENSMUSG00000070704	Ugt2b36	74.25	230	1.63117	1.84e-07
ENSMUSG00000039826	Trub2	321.75	681.75	1.0833	1.85e-07
ENSMUSG00000009863	Sdhb	3129.75	6103.75	0.963648	1.91e-07
ENSMUSG00000042988	Notum	1	23.75	4.56986	1.94e-07
ENSMUSG00000006127	Inpp5k	307	651.75	1.08608	2.01e-07
ENSMUSG00000017688	Hnf4g	2277	8712	1.93587	2.06e-07
ENSMUSG00000032062	2310030G06Rik	167	378.75	1.1814	2.07e-07
ENSMUSG00000038020	Rapgefl1	492.25	1009.75	1.03654	2.07e-07
ENSMUSG00000040859	Bsdc1	514	1051.75	1.03295	2.07e-07
ENSMUSG00000000056	Narf	349	732.25	1.06911	2.12e-07
ENSMUSG00000000544	Gpa33	4243	8232.25	0.956202	2.12e-07
ENSMUSG00000043831	Lysmd4	100.75	247.75	1.29811	2.12e-07
ENSMUSG00000049436	Upk1b	11.75	85.25	2.85904	2.14e-07
ENSMUSG00000017132	Cyth1	265.5	570.25	1.10288	2.15e-07
ENSMUSG00000057143	Trim12c	128	621.25	2.27903	2.16e-07
ENSMUSG00000059003	Grin2a	0.25	19	6.24793	2.16e-07
ENSMUSG00000042428	Mgat3	834.25	2067.25	1.30916	2.21e-07
ENSMUSG00000006717	Acot13	419.5	867.5	1.04819	2.24e-07
ENSMUSG00000074259	Gramd2	98.5	242.75	1.30128	2.28e-07
ENSMUSG00000055681	Cope	1427	2805.75	0.975401	2.29e-07
ENSMUSG00000037003	Tenc1	111.25	267.75	1.26708	2.4e-07
ENSMUSG00000020184	Mdm2	458.25	940.25	1.03691	2.45e-07
ENSMUSG00000045973	Mcart1	1073	2121.5	0.983435	2.46e-07
ENSMUSG00000001227	Sema6b	36.5	115.25	1.6588	2.5e-07
ENSMUSG00000063730	Hsd3b2	184.5	411	1.15552	2.5e-07
ENSMUSG00000026965	Anapc2	1086.5	2146.25	0.98213	2.52e-07
ENSMUSG00000039318	Rab3gap2	591.5	1195.25	1.01486	2.57e-07
ENSMUSG00000020225	Tmbim4	527.5	1071.25	1.02205	2.67e-07
ENSMUSG00000083696	Gm12563	16.75	93	2.47307	2.67e-07
ENSMUSG00000045251	Zfp688	83.25	211.25	1.34343	2.68e-07
ENSMUSG00000030790	Adm	8.25	48.5	2.55552	2.69e-07
ENSMUSG00000027575	Arfgap1	648.5	1303	1.00666	2.71e-07
ENSMUSG00000050002	5133401N09Rik	257.5	551.5	1.09879	2.71e-07
ENSMUSG00000033938	Ndufb7	985.25	1948	0.983432	2.74e-07
ENSMUSG00000020709	Adap2	27.5	390	3.82597	2.79e-07
ENSMUSG00000022807	Osbpl11	255.75	547.75	1.09878	2.79e-07
ENSMUSG00000043592	Unc5cl	676.25	1407.25	1.05725	2.79e-07
ENSMUSG00000086299	4732463B04Rik	7.75	47	2.60039	2.8e-07
ENSMUSG00000036553	Sh3tc1	48.5	296.75	2.61319	2.88e-07
ENSMUSG00000050270	Tmem220	51.5	185	1.84488	2.9e-07
ENSMUSG00000031955	Bcar1	1038	2045.75	0.978823	2.94e-07
ENSMUSG00000043633	4930412F15Rik	31.25	103.25	1.72421	2.96e-07
ENSMUSG00000032786	Alas1	1125.25	2212	0.975106	2.97e-07
ENSMUSG00000028969	Cdk5	270.75	575.75	1.08848	2.98e-07
ENSMUSG00000000881	Dlg3	683.25	1368.25	1.00185	3.04e-07
ENSMUSG00000025733	Rhot2	1099.5	2160.5	0.974518	3.11e-07
ENSMUSG00000021884	Hacl1	93.5	230.75	1.30329	3.12e-07
ENSMUSG00000032386	Trip4	239.75	533.25	1.15328	3.23e-07
ENSMUSG00000069227	Gprin1	10	111.5	3.47897	3.3e-07
ENSMUSG00000078580	E430018J23Rik	139	319.75	1.20186	3.3e-07
ENSMUSG00000031833	Mast3	443.25	904.75	1.0294	3.32e-07
ENSMUSG00000030104	Edem1	1198.25	2345.5	0.968967	3.33e-07
ENSMUSG00000090841	Myl6	3723.5	7156	0.942494	3.38e-07
ENSMUSG00000020838	Slc6a4	624.25	1277.25	1.03285	3.44e-07
ENSMUSG00000038637	Lrrc56	84.75	212.75	1.32787	3.45e-07
ENSMUSG00000063652	Slc22a21	228	491.5	1.10816	3.45e-07
ENSMUSG00000028607	Cpt2	1498.25	3017.75	1.01019	3.49e-07
ENSMUSG00000050860	Phospho1	185	1219.5	2.72069	3.51e-07
ENSMUSG00000022765	Snap29	472.5	959	1.02122	3.57e-07
ENSMUSG00000024429	Gnl1	491.25	994.75	1.01788	3.57e-07
ENSMUSG00000015247	Nipsnap3b	624.75	1249	0.999423	3.61e-07
ENSMUSG00000037754	Ppp1r16b	63	180.25	1.51658	3.61e-07
ENSMUSG00000069237	C78339	965.75	2182.5	1.17626	3.61e-07
ENSMUSG00000060181	Slc35e3	65.5	327.75	2.32303	3.72e-07
ENSMUSG00000026576	Atp1b1	11962	22798.8	0.930496	3.74e-07
ENSMUSG00000019055	Plod1	40.5	122.25	1.59384	3.75e-07
ENSMUSG00000029455	Aldh2	1666.25	3228.5	0.954259	3.76e-07
ENSMUSG00000038828	Tmem214	770.75	1525.75	0.985184	3.76e-07
ENSMUSG00000043323	Fbrsl1	448	911	1.02395	3.77e-07
ENSMUSG00000037814	Larp1b	625.5	1248.75	0.997403	3.82e-07
ENSMUSG00000021936	Mapk8	332.5	690.25	1.05376	3.83e-07
ENSMUSG00000054452	Aes	5050.25	9653.75	0.934735	3.87e-07
ENSMUSG00000039021	Ttc16	6.5	42.75	2.71741	3.89e-07
ENSMUSG00000039878	Slc39a5	2062.75	3978	0.947474	3.93e-07
ENSMUSG00000067231	Cyp2c65	678.5	4593	2.75902	4.06e-07
ENSMUSG00000021665	Hexb	652.75	1889.25	1.53321	4.18e-07
ENSMUSG00000039960	Rhou	584.25	1167.25	0.998456	4.25e-07
ENSMUSG00000045374	Wdr81	266.25	562	1.07779	4.27e-07
ENSMUSG00000028152	Tspan5	57.5	448.5	2.96347	4.32e-07
ENSMUSG00000070891	Gm12689	1	22.75	4.50779	4.34e-07
ENSMUSG00000020149	Rab1	2780.5	5328.5	0.938385	4.35e-07
ENSMUSG00000032122	Slc37a2	18.25	162.25	3.15225	4.44e-07
ENSMUSG00000024146	Cript	395.75	808	1.02977	4.45e-07
ENSMUSG00000037235	Mxd4	492.25	991.25	1.00986	4.47e-07
ENSMUSG00000039233	Tbce	330.75	684	1.04826	4.54e-07
ENSMUSG00000030533	Unc45a	615.5	1224.25	0.992067	4.6e-07
ENSMUSG00000035203	Epn1	2787.5	5333.75	0.936178	4.64e-07
ENSMUSG00000032743	D430042O09Rik	435.25	882	1.01893	4.68e-07
ENSMUSG00000038462	Uqcrfs1	2727	5216	0.935629	4.77e-07
ENSMUSG00000004961	Syt5	9	96.75	3.42626	4.85e-07
ENSMUSG00000025225	Nfkb2	317.5	657.5	1.05023	4.92e-07
ENSMUSG00000037440	Vnn1	107.25	2702.25	4.65511	5.01e-07
ENSMUSG00000027187	Cat	1583.25	7658.5	2.27417	5.07e-07
ENSMUSG00000021279	Cdc42bpb	1994	3824.5	0.939606	5.1e-07
ENSMUSG00000032536	Trak1	1463.75	2823.25	0.947688	5.12e-07
ENSMUSG00000026197	Zfand2b	353	724	1.03632	5.18e-07
ENSMUSG00000045038	Prkce	187.25	408.5	1.12537	5.22e-07
ENSMUSG00000081022	Gm15936	1.25	23.75	4.24793	5.24e-07
ENSMUSG00000078920	Ifi47	252.25	546	1.11405	5.29e-07
ENSMUSG00000060002	Chpt1	2045	4753.25	1.21681	5.32e-07
ENSMUSG00000079733	Tmem181b-ps	168.25	383	1.18674	5.35e-07
ENSMUSG00000033416	1110038D17Rik	1545.75	2974.75	0.944461	5.36e-07
ENSMUSG00000038648	Creb3l2	200.75	1066.75	2.40975	5.5e-07
ENSMUSG00000026623	Lpgat1	1549.5	7763	2.32481	5.58e-07
ENSMUSG00000023073	Slc10a2	1.75	106.5	5.92735	5.71e-07
ENSMUSG00000092395	Gm20463	71	182.5	1.36201	5.71e-07
ENSMUSG00000006301	Tmbim1	1593.75	3060.25	0.941224	5.75e-07
ENSMUSG00000060992	Copz1	2013.75	3850.5	0.935161	5.78e-07
ENSMUSG00000028691	Prdx1	8065.75	15223.8	0.916443	6.04e-07
ENSMUSG00000019872	Smpdl3a	875.5	1705.5	0.962016	6.07e-07
ENSMUSG00000021509	Slc25a48	5.75	137.75	4.58235	6.08e-07
ENSMUSG00000035000	Dpp4	1591.75	8632.75	2.43921	6.11e-07
ENSMUSG00000029311	Hsd17b11	1785.5	7270.5	2.02573	6.2e-07
ENSMUSG00000030530	Furin	902.75	1755.75	0.959689	6.22e-07
ENSMUSG00000060703	Cd302	343.5	724.5	1.07668	6.24e-07
ENSMUSG00000027761	Aadac	1389.75	3509.25	1.33634	6.36e-07
ENSMUSG00000022180	Slc7a8	2193.5	5976.75	1.44613	6.45e-07
ENSMUSG00000033187	BC016579	137	310	1.17809	6.59e-07
ENSMUSG00000068587	Mgam	10094	33553.2	1.73295	6.63e-07
ENSMUSG00000091166	Tstd1	218	528	1.27621	6.64e-07
ENSMUSG00000062381	Vps28	808.25	1575.5	0.962936	6.65e-07
ENSMUSG00000015981	Stk32c	0.25	22.25	6.47573	6.66e-07
ENSMUSG00000019731	Slc35e1	1329.75	2584.75	0.95887	6.71e-07
ENSMUSG00000021096	Ppm1a	1355.25	2601.5	0.940785	6.72e-07
ENSMUSG00000039738	Slx4	277.5	760.5	1.45446	6.91e-07
ENSMUSG00000032458	Copb2	2220.25	4220.75	0.926777	6.94e-07
ENSMUSG00000038141	Tmem181a	319.25	655	1.03681	6.98e-07
ENSMUSG00000053929	Cyhr1	1018.25	1967	0.949905	7.04e-07
ENSMUSG00000001089	Luzp1	1205.5	2845	1.2388	7.12e-07
ENSMUSG00000034868	Myl12b	2848	5394	0.921406	7.12e-07
ENSMUSG00000059409	Ppp2r5d	1190	2287.75	0.942968	7.2e-07
ENSMUSG00000029772	Ahcyl2	3195.5	6619.25	1.05063	7.29e-07
ENSMUSG00000030287	Itpr2	147.75	381.25	1.36758	7.32e-07
ENSMUSG00000046876	Atxn1	86.25	273	1.6623	7.41e-07
ENSMUSG00000035356	Nfkbiz	934	1902.5	1.0264	7.42e-07
ENSMUSG00000032757	Bet1	315	825.25	1.38948	7.43e-07
ENSMUSG00000046262	C87977	0.75	20.75	4.79008	7.48e-07
ENSMUSG00000028041	Adam15	337.5	727.25	1.10756	7.49e-07
ENSMUSG00000032860	P2ry2	50.75	140.5	1.46909	7.52e-07
ENSMUSG00000034429	Zfp707	134.75	304.5	1.17616	7.55e-07
ENSMUSG00000006050	Sra1	445	889.75	0.999595	7.59e-07
ENSMUSG00000070686	C87414	0.5	22	5.45943	7.64e-07
ENSMUSG00000023904	Hcfc1r1	351.75	714.5	1.02238	7.66e-07
ENSMUSG00000087132	A930001C03Rik	5.25	37.75	2.84609	7.72e-07
ENSMUSG00000078695	Cisd3	1330.25	2545.75	0.936393	7.73e-07
ENSMUSG00000081219	Bambi-ps1	1	31	4.9542	7.75e-07
ENSMUSG00000024911	Fibp	326.25	666.25	1.03009	7.79e-07
ENSMUSG00000028434	Epb4.1l4b	2628	4970.5	0.919426	7.8e-07
ENSMUSG00000032540	Abhd5	136.75	308	1.17139	7.82e-07
ENSMUSG00000039461	Tcta	182	394	1.11426	7.9e-07
ENSMUSG00000000743	Chmp1a	1218.25	2334.5	0.938303	7.97e-07
ENSMUSG00000001663	Gstt1	282.25	1102	1.96508	7.99e-07
ENSMUSG00000029798	Herc6	24.5	310.5	3.66374	7.99e-07
ENSMUSG00000042744	Gm15800	1564.5	2981.25	0.930216	7.99e-07
ENSMUSG00000039753	Fbxl5	832.25	2069.75	1.31437	8.3e-07
ENSMUSG00000028792	Ak2	3210.25	6048.75	0.913951	8.33e-07
ENSMUSG00000023247	Guca2a	966	2435	1.33383	8.35e-07
ENSMUSG00000039438	Ttc36	9	48.25	2.42253	8.35e-07
ENSMUSG00000044361	BC024139	29.75	114.5	1.94439	8.36e-07
ENSMUSG00000066595	Mfsd7b	102.25	1003.75	3.29523	8.73e-07
ENSMUSG00000026594	Ralgps2	547	1077.75	0.97841	8.75e-07
ENSMUSG00000027016	Zfp385b	12.75	57.75	2.17932	8.75e-07
ENSMUSG00000020405	Fabp6	428.25	12756.5	4.89664	8.76e-07
ENSMUSG00000004071	5730403B10Rik	1105.5	2118.5	0.938344	8.84e-07
ENSMUSG00000024661	Fth1	20529.8	63657.5	1.63261	8.96e-07
ENSMUSG00000035863	Palm	28	113	2.01282	8.96e-07
ENSMUSG00000090384	Gm17492	222	474	1.09433	9.13e-07
ENSMUSG00000029186	Pi4k2b	831	2308.25	1.47388	9.22e-07
ENSMUSG00000027422	Rrbp1	6106.25	11515.8	0.91525	9.39e-07
ENSMUSG00000013643	2210415F13Rik	22532.8	44625.5	0.985845	9.49e-07
ENSMUSG00000074277	Phldb3	100	236	1.23879	9.52e-07
ENSMUSG00000079436	Kcnj13	1	21.75	4.44294	9.57e-07
ENSMUSG00000030534	Vps33b	247.25	514.5	1.0572	9.72e-07
ENSMUSG00000026980	Ly75	394.25	1336.5	1.76128	9.8e-07
ENSMUSG00000022124	Fbxl3	683.5	1452.75	1.08777	9.85e-07
ENSMUSG00000085062	4933404O12Rik	40.75	283.25	2.7972	9.95e-07
ENSMUSG00000003072	Atp5d	3988.75	7468.25	0.904834	1e-06
ENSMUSG00000030472	Ceacam18	53	700.25	3.72381	1e-06
ENSMUSG00000025197	Cyp2c44	0.75	62.25	6.37504	1.01e-06
ENSMUSG00000028337	Coro2a	4526.75	8464.75	0.902992	1.01e-06
ENSMUSG00000046516	Cox17	366.5	736	1.00589	1.06e-06
ENSMUSG00000015312	Gadd45b	142	315.25	1.15061	1.07e-06
ENSMUSG00000027531	Impa1	962	1842.25	0.93736	1.07e-06
ENSMUSG00000004567	Mcoln1	258.75	534.5	1.04663	1.09e-06
ENSMUSG00000037622	Wdtc1	930.75	2100.5	1.17427	1.09e-06
ENSMUSG00000091696	Gm17670	7	42.25	2.59352	1.09e-06
ENSMUSG00000019173	Rab5c	1835.5	3460.25	0.914703	1.1e-06
ENSMUSG00000087222	E030042O20Rik	16	65	2.02237	1.1e-06
ENSMUSG00000030341	Tnfrsf1a	974.5	1864	0.935668	1.11e-06
ENSMUSG00000025509	Pnpla2	1470	2781.5	0.920047	1.12e-06
ENSMUSG00000074345	Tnfaip8l3	100.5	235.75	1.23006	1.13e-06
ENSMUSG00000062729	Ppox	386.25	771.25	0.997664	1.15e-06
ENSMUSG00000022515	Anks3	254.75	615.75	1.27326	1.16e-06
ENSMUSG00000061028	Clasrp	432.5	1050.25	1.27996	1.18e-06
ENSMUSG00000070390	Nlrp1b	60.25	253.5	2.07295	1.2e-06
ENSMUSG00000007891	Ctsd	1782.25	3353.75	0.912075	1.21e-06
ENSMUSG00000019873	Reep3	425.25	1243.75	1.54831	1.21e-06
ENSMUSG00000028048	Gba	330.5	666.5	1.01195	1.21e-06
ENSMUSG00000029377	Ereg	19.25	106.25	2.46453	1.24e-06
ENSMUSG00000053769	Lysmd1	101.25	236.5	1.22392	1.25e-06
ENSMUSG00000092474	Gm20478	10.5	51.25	2.28716	1.27e-06
ENSMUSG00000023341	Mx2	17.75	92.25	2.37773	1.29e-06
ENSMUSG00000028413	B4galt1	891.75	1703.25	0.933579	1.31e-06
ENSMUSG00000070345	Hsf5	0.75	37.75	5.65344	1.32e-06
ENSMUSG00000090605	E230013L22Rik	10.75	51.75	2.26722	1.36e-06
ENSMUSG00000027244	Atg13	466.75	916.25	0.973091	1.4e-06
ENSMUSG00000003541	Ier3	70.25	176	1.32501	1.42e-06
ENSMUSG00000029407	Uso1	1060.5	2301	1.11752	1.42e-06
ENSMUSG00000032855	Pkd1	335.75	673.5	1.00429	1.42e-06
ENSMUSG00000040268	Plekha1	425.25	1027.25	1.2724	1.44e-06
ENSMUSG00000034974	Dapk3	391.75	776.75	0.987517	1.45e-06
ENSMUSG00000078373	2010109K11Rik	50.5	137	1.43982	1.45e-06
ENSMUSG00000031337	Mtm1	266	684	1.36257	1.46e-06
ENSMUSG00000020530	Ggnbp2	1232	2640.25	1.09967	1.47e-06
ENSMUSG00000021474	Sfxn1	1689	4121.75	1.28709	1.49e-06
ENSMUSG00000017830	Dhx58	59.25	164.75	1.47539	1.5e-06
ENSMUSG00000034403	Pja1	914.5	1739.25	0.92741	1.51e-06
ENSMUSG00000026754	Golga1	535.25	1068	0.996627	1.53e-06
ENSMUSG00000030276	Ttll3	67.5	315.5	2.22468	1.58e-06
ENSMUSG00000028708	Mknk1	178.5	380	1.09008	1.59e-06
ENSMUSG00000063229	Ldha	13364.5	24596	0.880018	1.63e-06
ENSMUSG00000081039	Gm14693	0.25	16.75	6.06609	1.63e-06
ENSMUSG00000003464	Pex19	1074.25	2028.5	0.917084	1.66e-06
ENSMUSG00000024922	Ovol1	631.75	1215.75	0.944421	1.66e-06
ENSMUSG00000040701	Ap1g2	1178.5	2220	0.913608	1.66e-06
ENSMUSG00000021770	Samd8	354	1051.25	1.57028	1.67e-06
ENSMUSG00000036199	Ndufa13	1250.5	2352	0.911383	1.67e-06
ENSMUSG00000059714	Flot1	278.5	565	1.02057	1.67e-06
ENSMUSG00000002910	Arrdc2	129.25	287.25	1.15214	1.69e-06
ENSMUSG00000007833	Aldh16a1	1707	3188.75	0.901528	1.69e-06
ENSMUSG00000029334	Prkg2	432.25	1606.25	1.89376	1.69e-06
ENSMUSG00000046229	Scand1	410.25	807.25	0.976512	1.73e-06
ENSMUSG00000074207	Adh1	2442.75	8376.25	1.7778	1.76e-06
ENSMUSG00000028672	Hmgcl	719.5	1374.75	0.934103	1.77e-06
ENSMUSG00000039195	1110008P14Rik	77.75	189.25	1.28338	1.77e-06
ENSMUSG00000058927	Gm10053	828.5	1574.75	0.926549	1.77e-06
ENSMUSG00000024038	Ndufv3	1014.5	1915.5	0.916952	1.78e-06
ENSMUSG00000029260	Ugt2b34	3749.25	11354.2	1.59856	1.78e-06
ENSMUSG00000030741	Spns1	594.5	1145.25	0.945914	1.78e-06
ENSMUSG00000066150	Slc31a1	1737.25	5020.25	1.53095	1.79e-06
ENSMUSG00000015846	Rxra	1490	2785.5	0.902624	1.82e-06
ENSMUSG00000016940	Kctd2	374.25	740	0.983523	1.82e-06
ENSMUSG00000071489	Ptgdr	3.5	43.5	3.63559	1.84e-06
ENSMUSG00000021263	Degs2	1440.5	2693.5	0.902912	1.86e-06
ENSMUSG00000052776	Oas1a	154	332.75	1.11151	1.86e-06
ENSMUSG00000022664	Slc35a5	215.75	567.75	1.3959	1.89e-06
ENSMUSG00000032220	Myo1e	724	1380.75	0.931391	1.89e-06
ENSMUSG00000037697	Ddhd1	394.5	870.5	1.14182	1.9e-06
ENSMUSG00000047371	Zfp768	340.25	698.75	1.03818	1.9e-06
ENSMUSG00000034621	Gpatch8	975.75	1856.25	0.927808	1.93e-06
ENSMUSG00000032714	Syde1	15.5	94.25	2.60422	1.97e-06
ENSMUSG00000028850	Gpatch3	86.25	204.75	1.24727	2.01e-06
ENSMUSG00000046079	Lrrc8d	885.5	1673.75	0.91852	2.02e-06
ENSMUSG00000043059	Zfp513	281.25	566.75	1.01086	2.08e-06
ENSMUSG00000029922	Mkrn1	1738.25	3228.5	0.893228	2.11e-06
ENSMUSG00000063253	Scoc	184.5	758.75	2.04	2.11e-06
ENSMUSG00000022453	Naga	525.5	1014	0.948295	2.12e-06
ENSMUSG00000052135	Foxo6	38.25	110.75	1.53378	2.14e-06
ENSMUSG00000029605	Oas1b	6.75	40.25	2.57603	2.15e-06
ENSMUSG00000032014	Oaf	195	407.25	1.06244	2.17e-06
ENSMUSG00000002032	Tmem25	73	197.25	1.43406	2.19e-06
ENSMUSG00000006369	Fbln1	531.25	3806	2.84081	2.19e-06
ENSMUSG00000046807	AI646023	0.25	29	6.85798	2.19e-06
ENSMUSG00000072972	Adam4	20	72.25	1.853	2.19e-06
ENSMUSG00000014353	Tmem87b	744.75	1413	0.923933	2.22e-06
ENSMUSG00000016319	Slc25a5	11537.2	21078	0.869439	2.23e-06
ENSMUSG00000017760	Ctsa	1600.75	2973	0.893171	2.24e-06
ENSMUSG00000057103	Cml1	69	210	1.60572	2.24e-06
ENSMUSG00000027457	Snph	258.25	523.25	1.01873	2.25e-06
ENSMUSG00000033102	Cdc14b	273.5	575.5	1.07328	2.25e-06
ENSMUSG00000001418	0610031J06Rik	875.5	1650.25	0.914506	2.29e-06
ENSMUSG00000073680	Tmem88b	8	43.5	2.44294	2.31e-06
ENSMUSG00000042642	Flad1	447.5	869	0.957468	2.34e-06
ENSMUSG00000027602	Map1lc3a	69	170.75	1.30722	2.37e-06
ENSMUSG00000037031	Tspan15	1729	3202.25	0.889148	2.37e-06
ENSMUSG00000084890	A830036E02Rik	1.25	21.75	4.12102	2.43e-06
ENSMUSG00000016256	Ctsz	1969.5	3637.25	0.885019	2.44e-06
ENSMUSG00000032333	Stoml1	116	259.5	1.16161	2.44e-06
ENSMUSG00000005682	Pan2	652	1240.5	0.927978	2.45e-06
ENSMUSG00000027709	Mccc1	349.75	693	0.986531	2.45e-06
ENSMUSG00000041920	Slc16a6	404	1374	1.76595	2.46e-06
ENSMUSG00000034258	Mfsd7c	3.5	60.25	4.10553	2.51e-06
ENSMUSG00000022095	Fam160b2	386.75	756.25	0.967462	2.55e-06
ENSMUSG00000053291	Rab4b	305.25	607.25	0.992299	2.59e-06
ENSMUSG00000003534	Ddr1	953.75	1787	0.905857	2.6e-06
ENSMUSG00000060803	Gstp1	2946.25	5404.75	0.875348	2.6e-06
ENSMUSG00000062312	Erbb2	2590.25	4757.75	0.877188	2.62e-06
ENSMUSG00000021221	Dpf3	38.75	165.75	2.09674	2.68e-06
ENSMUSG00000017734	Dbndd2	230.25	469.5	1.02792	2.69e-06
ENSMUSG00000090066	1110002E22Rik	2	24.75	3.62936	2.7e-06
ENSMUSG00000020644	Id2	361.75	709.5	0.97181	2.72e-06
ENSMUSG00000036686	Cc2d1a	582	1109.5	0.930819	2.78e-06
ENSMUSG00000021518	Ptdss1	1205.5	2240	0.893867	2.81e-06
ENSMUSG00000028419	Chmp5	668.25	1265.5	0.921248	2.83e-06
ENSMUSG00000022265	Ank	713	1657.5	1.21703	2.87e-06
ENSMUSG00000030805	Stx4a	648.75	1229.5	0.922337	2.88e-06
ENSMUSG00000039382	Wdr45	216.25	443	1.03461	2.88e-06
ENSMUSG00000017837	Nkiras2	652.25	1235.25	0.921306	2.94e-06
ENSMUSG00000019888	Mgat4c	121.75	862.75	2.82502	2.94e-06
ENSMUSG00000026110	Mgat4a	4300.75	7909.75	0.879044	2.95e-06
ENSMUSG00000061666	Gdpd1	1250.75	2319	0.890709	2.96e-06
ENSMUSG00000041671	Pyroxd1	276.5	552.5	0.998695	3e-06
ENSMUSG00000026094	Stk17b	542.25	1042.25	0.942671	3.02e-06
ENSMUSG00000028959	Fastk	919	1717.25	0.901963	3.03e-06
ENSMUSG00000035413	Tmem98	1250.75	2317.25	0.88962	3.05e-06
ENSMUSG00000037613	Tnfrsf23	6	52.25	3.1224	3.05e-06
ENSMUSG00000062054	Iah1	350	685.75	0.970328	3.09e-06
ENSMUSG00000029189	Sel1l3	1388.75	2565	0.885172	3.14e-06
ENSMUSG00000067787	Blcap	325.25	640.5	0.97765	3.14e-06
ENSMUSG00000031618	Nr3c2	304	601.5	0.984493	3.21e-06
ENSMUSG00000070327	Rnf213	1780.75	4153.25	1.22176	3.21e-06
ENSMUSG00000028255	Clca3	5780.25	27946	2.27344	3.23e-06
ENSMUSG00000074796	Slc4a11	2	24.5	3.61471	3.23e-06
ENSMUSG00000005362	Crbn	290	603	1.05611	3.24e-06
ENSMUSG00000039911	Spsb1	197.75	407.75	1.04401	3.24e-06
ENSMUSG00000020017	Hal	1.75	23.5	3.74723	3.25e-06
ENSMUSG00000038422	Hdhd3	459.75	1519.5	1.72468	3.26e-06
ENSMUSG00000043923	Ccdc84	103.25	233.5	1.17728	3.28e-06
ENSMUSG00000020782	Llgl2	1783	3273.75	0.876637	3.29e-06
ENSMUSG00000026199	Ankzf1	525.25	1002	0.931806	3.29e-06
ENSMUSG00000089855	Gm15662	266	1288	2.27563	3.34e-06
ENSMUSG00000035967	Ddx26b	16.5	63.25	1.9386	3.35e-06
ENSMUSG00000080845	Gm9115	0.75	20.25	4.75489	3.37e-06
ENSMUSG00000031813	Fam125a	483	924.5	0.93665	3.43e-06
ENSMUSG00000027513	Pck1	147.25	4297.25	4.86707	3.48e-06
ENSMUSG00000057672	Pkn1	1132.5	2096.25	0.8883	3.48e-06
ENSMUSG00000015149	Sirt2	395.25	765.25	0.953166	3.51e-06
ENSMUSG00000074004	B3gnt6	2.5	26.25	3.39232	3.51e-06
ENSMUSG00000049791	Fzd4	52.75	163	1.62763	3.53e-06
ENSMUSG00000018574	Acadvl	2527.75	4607.5	0.86613	3.6e-06
ENSMUSG00000090800	4833407H14Rik	5.25	35	2.73697	3.65e-06
ENSMUSG00000074884	Serf2	2827.75	5145.5	0.863657	3.66e-06
ENSMUSG00000038244	Mical2	684.5	1286.25	0.910049	3.67e-06
ENSMUSG00000022477	Aco2	6917	12501.5	0.853883	3.71e-06
ENSMUSG00000039307	Hexdc	805.5	1503	0.899889	3.79e-06
ENSMUSG00000020889	Nr1d1	279.25	1793.5	2.68315	3.88e-06
ENSMUSG00000036500	Akp3	241	4269.5	4.14696	3.89e-06
ENSMUSG00000009035	Tmem184b	276	547.5	0.988191	3.92e-06
ENSMUSG00000090935	Synj2bp	914.75	1926.75	1.07472	4.03e-06
ENSMUSG00000054737	Zfp182	97.25	226.5	1.21974	4.05e-06
ENSMUSG00000020752	Recql5	465.75	889.25	0.933033	4.07e-06
ENSMUSG00000030583	Sipa1l3	1340	2460.25	0.876572	4.09e-06
ENSMUSG00000030704	Rab6a	1323.75	2429.75	0.876177	4.18e-06
ENSMUSG00000042312	S100a13	44.75	129	1.52741	4.2e-06
ENSMUSG00000054662	Ano9	2007.5	4345.25	1.11404	4.21e-06
ENSMUSG00000036985	Zdhhc9	1003.75	1854.75	0.885825	4.22e-06
ENSMUSG00000089875	Etohd2	42.25	116	1.4571	4.24e-06
ENSMUSG00000037583	Nr0b2	14	97	2.79256	4.29e-06
ENSMUSG00000027820	Mme	526.75	7321.25	3.7969	4.39e-06
ENSMUSG00000035958	Tdp2	576.25	1085	0.912928	4.54e-06
ENSMUSG00000024807	Syvn1	800.25	1486.5	0.893397	4.55e-06
ENSMUSG00000047153	Khnyn	462.5	880.75	0.929279	4.55e-06
ENSMUSG00000025224	Gbf1	1474	2693.25	0.869612	4.56e-06
ENSMUSG00000044042	Fmn1	362.75	1127	1.63544	4.64e-06
ENSMUSG00000018599	Smcr7	118.5	259	1.12807	4.71e-06
ENSMUSG00000067872	Ccdc87	0.75	18.5	4.62449	4.75e-06
ENSMUSG00000034189	Hsdl1	370.25	713.75	0.946919	4.85e-06
ENSMUSG00000017119	Nbr1	1686.5	3068.75	0.863619	4.87e-06
ENSMUSG00000021974	Fgf9	35	101	1.52893	4.93e-06
ENSMUSG00000018476	Kdm6b	968.5	1782.75	0.88028	5.11e-06
ENSMUSG00000026670	Uap1	1000.75	1838.5	0.877448	5.32e-06
ENSMUSG00000027900	Dram2	887	1635.5	0.882726	5.32e-06
ENSMUSG00000025485	Ric8	572	1072.5	0.906891	5.4e-06
ENSMUSG00000037816	Fbxw17	107.25	237.25	1.14543	5.43e-06
ENSMUSG00000002103	Acp2	472.5	894.5	0.920767	5.44e-06
ENSMUSG00000029020	Mfn2	1547.75	2812.75	0.861809	5.45e-06
ENSMUSG00000031613	Hpgd	290	2247.5	2.9542	5.58e-06
ENSMUSG00000003200	Sh3gl1	569.25	1066.5	0.90575	5.61e-06
ENSMUSG00000026029	Casp8	1010	1850.75	0.873755	5.82e-06
ENSMUSG00000070985	Acnat1	168.75	358.25	1.08608	5.83e-06
ENSMUSG00000026632	Tatdn3	60.5	149.75	1.30755	5.87e-06
ENSMUSG00000029273	Sult1d1	1367.75	5808.5	2.08636	5.87e-06
ENSMUSG00000022175	Lrp10	1980	3576	0.852846	5.91e-06
ENSMUSG00000036810	Tmem188	375.25	718.75	0.937638	5.96e-06
ENSMUSG00000081488	Gm15368	12.25	52	2.08573	6.02e-06
ENSMUSG00000079418	Atg4a	96	215.75	1.16825	6.08e-06
ENSMUSG00000020604	Arsg	72.5	371	2.35537	6.11e-06
ENSMUSG00000036856	Wnt4	5.75	35.5	2.62619	6.12e-06
ENSMUSG00000028656	Cap1	2473.25	4449.25	0.847154	6.13e-06
ENSMUSG00000051226	Gm9851	229	456.5	0.995267	6.16e-06
ENSMUSG00000039168	Dap	570.5	1165.5	1.03065	6.22e-06
ENSMUSG00000036299	BC031181	591.25	1102.25	0.898611	6.33e-06
ENSMUSG00000004038	Gstm3	503.25	6152.5	3.61183	6.5e-06
ENSMUSG00000078486	2310042D19Rik	23	117	2.3468	6.5e-06
ENSMUSG00000038497	Tmco3	238.5	472.5	0.986325	6.66e-06
ENSMUSG00000028719	Cmpk1	1942.75	3498.25	0.848533	6.71e-06
ENSMUSG00000061411	8430427H17Rik	830	1524	0.87668	6.79e-06
ENSMUSG00000039834	Zfp335	418	791.75	0.921542	6.96e-06
ENSMUSG00000078671	Chd2	817.75	1501.25	0.876432	6.97e-06
ENSMUSG00000028381	Ugcg	844.75	1548.5	0.874275	7.08e-06
ENSMUSG00000091537	Ccdc72	1328	2404.25	0.856332	7.13e-06
ENSMUSG00000087269	D330023K18Rik	12.75	52.75	2.04867	7.18e-06
ENSMUSG00000049799	Lrrc19	198.25	1662	3.06753	7.27e-06
ENSMUSG00000022982	Sod1	2939.5	5254	0.837845	7.33e-06
ENSMUSG00000020826	Nos2	209.75	618.25	1.55952	7.38e-06
ENSMUSG00000026031	Cflar	746.25	1372.25	0.878812	7.4e-06
ENSMUSG00000006373	Pgrmc1	1864	4487	1.26735	7.48e-06
ENSMUSG00000024136	Dnase1l2	18.5	65.5	1.82397	7.48e-06
ENSMUSG00000029797	Sspo	9.25	59.75	2.69141	7.51e-06
ENSMUSG00000074899	Spnb5	3.75	29.25	2.96347	7.54e-06
ENSMUSG00000085279	Gm15965	3.75	29.25	2.96347	7.54e-06
ENSMUSG00000027660	Skil	635	1782	1.48867	7.57e-06
ENSMUSG00000030017	Reg3g	2616.5	16736.8	2.67731	7.74e-06
ENSMUSG00000027200	Sema6d	415	1008.25	1.28067	7.84e-06
ENSMUSG00000070738	Dgkd	1364	2461.25	0.851548	7.92e-06
ENSMUSG00000023951	Vegfa	148.5	1522.5	3.35791	8.09e-06
ENSMUSG00000028494	Plin2	1059.75	1922.75	0.859447	8.09e-06
ENSMUSG00000032527	Pccb	1286	2321.5	0.852167	8.19e-06
ENSMUSG00000036918	Ttc7	1441.25	2595.25	0.848553	8.22e-06
ENSMUSG00000019564	Arid3a	59.75	146.5	1.29389	8.43e-06
ENSMUSG00000049091	Sephs2	1436.5	2585	0.847606	8.45e-06
ENSMUSG00000002379	Ndufa11	855	1558.5	0.866162	8.63e-06
ENSMUSG00000034616	Ssh3	678.25	1246.75	0.878283	8.63e-06
ENSMUSG00000034216	Vps18	384	726.75	0.920353	8.73e-06
ENSMUSG00000021751	Acox2	6.75	64	3.24511	8.75e-06
ENSMUSG00000029545	Acads	942	1710.25	0.860408	8.95e-06
ENSMUSG00000032308	Ulk3	144.25	300.25	1.05759	9.04e-06
ENSMUSG00000066151	Fkbp15	556	1029.5	0.888787	9.09e-06
ENSMUSG00000033364	Usp37	616.25	1418.75	1.20303	9.13e-06
ENSMUSG00000038181	Chpf2	241.75	474	0.971371	9.15e-06
ENSMUSG00000035202	Lars2	33180.5	157604	2.2479	9.18e-06
ENSMUSG00000038011	Dnahc10	0.5	16.75	5.06609	9.28e-06
ENSMUSG00000015889	Lta4h	2520.25	4483.5	0.831059	9.4e-06
ENSMUSG00000032420	Nt5e	17	144	3.08246	9.52e-06
ENSMUSG00000052837	Junb	2856.5	6226	1.12406	9.69e-06
ENSMUSG00000028779	Pef1	1000	1808.5	0.854794	9.72e-06
ENSMUSG00000032812	Arap1	695	1272	0.872014	9.79e-06
ENSMUSG00000033987	Dnahc17	18.5	64.75	1.80735	9.79e-06
ENSMUSG00000028437	Ubap1	599	1103	0.880805	9.82e-06
ENSMUSG00000053192	Mllt11	63.25	152.25	1.2673	9.85e-06
ENSMUSG00000019850	Tnfaip3	264.25	557.75	1.07772	1e-05
ENSMUSG00000030087	Klf15	2.25	40.25	4.16099	1e-05
ENSMUSG00000024091	Vapa	1419.25	2540.75	0.840126	1.04e-05
ENSMUSG00000029822	Osbpl3	376.25	713	0.92221	1.05e-05
ENSMUSG00000022681	Ntan1	415.5	778	0.904922	1.07e-05
ENSMUSG00000026773	Pfkfb3	65	530	3.02748	1.07e-05
ENSMUSG00000027983	Cyp2u1	55.75	137.75	1.30501	1.08e-05
ENSMUSG00000038151	Prdm1	36.5	101	1.46839	1.08e-05
ENSMUSG00000021771	Vdac2	4114	7258	0.81903	1.09e-05
ENSMUSG00000032280	Tle3	639.25	1170.5	0.872673	1.09e-05
ENSMUSG00000018238	Gdf9	3	26.25	3.12928	1.1e-05
ENSMUSG00000038967	Pdk2	738	2000.5	1.43867	1.1e-05
ENSMUSG00000085478	Gm11851	3	26.25	3.12928	1.1e-05
ENSMUSG00000036561	Ppp6r2	189	378	1	1.11e-05
ENSMUSG00000044285	Gm1821	799.25	1450.5	0.859832	1.11e-05
ENSMUSG00000055413	H2-Q5	29	128.75	2.15045	1.11e-05
ENSMUSG00000038520	Tbc1d17	438	816.5	0.898522	1.12e-05
ENSMUSG00000035172	Plekhh3	308.5	588.75	0.932385	1.13e-05
ENSMUSG00000090247	Bloc1s1	279.5	537.75	0.944087	1.13e-05
ENSMUSG00000048897	Zfp710	370.25	696.75	0.912141	1.17e-05
ENSMUSG00000020572	Nampt	550	1246	1.1798	1.19e-05
ENSMUSG00000023861	Brp44l	749	1359.75	0.860304	1.19e-05
ENSMUSG00000049502	Dtx3l	786.5	1828.75	1.21734	1.19e-05
ENSMUSG00000028673	Fuca1	1965.5	3485.75	0.826573	1.2e-05
ENSMUSG00000007659	Bcl2l1	438	814.75	0.895427	1.21e-05
ENSMUSG00000024487	Yipf5	424	790.25	0.898245	1.21e-05
ENSMUSG00000020198	Ap3d1	1644.75	2923.5	0.829828	1.22e-05
ENSMUSG00000038412	Higd1a	294.75	563.25	0.934284	1.22e-05
ENSMUSG00000042246	Tmc7	43	142	1.72348	1.22e-05
ENSMUSG00000019088	Dnase1l1	178.25	357.75	1.00505	1.23e-05
ENSMUSG00000039652	Cpeb3	31	118.5	1.93455	1.24e-05
ENSMUSG00000024413	Npc1	349.75	659.5	0.915049	1.25e-05
[truncated: 696 more rows]

## Sheet: Table S2 RNA-seq_Down_p<1e-03
Table S2
EnsemblID	Symbol	TranscriptCount_Cd24a_Mid	TranscriptCount_Cd24a_Neg	log2FoldChange	padj
ENSMUSG00000022026	Olfm4	47622.8	2596.75	-4.19687	3.93e-83
ENSMUSG00000023886	Smoc2	2689.25	216.75	-3.6331	3.55e-71
ENSMUSG00000005410	Mcm5	2193	177	-3.63108	2.06e-69
ENSMUSG00000041859	Mcm3	1530.75	115.75	-3.72515	2.57e-68
ENSMUSG00000039994	Timeless	506.5	19.25	-4.71763	5.91e-68
ENSMUSG00000001228	Uhrf1	2128.75	177	-3.58819	6.44e-68
ENSMUSG00000080830	Gm12671	1955	5.5	-8.47352	9.81e-68
ENSMUSG00000037474	Dtl	706.25	46	-3.94047	3.37e-61
ENSMUSG00000091747	D17H6S56E-5	4979.5	503	-3.30737	1.18e-60
ENSMUSG00000034906	Ncaph	994.25	79	-3.65368	1.39e-60
ENSMUSG00000079553	Kifc1	842.25	67	-3.65202	6.2e-58
ENSMUSG00000058290	Espl1	860.5	71.75	-3.58412	1.02e-56
ENSMUSG00000020897	Aurkb	1025.75	92	-3.4789	1.02e-56
ENSMUSG00000053931	Cnn3	2118.75	148	-3.83954	3.98e-56
ENSMUSG00000001517	Foxm1	1148.25	109.25	-3.39373	4.92e-56
ENSMUSG00000022033	Pbk	898.25	78.75	-3.51177	1.09e-55
ENSMUSG00000048922	Cdca2	644.25	47.75	-3.75405	1.48e-55
ENSMUSG00000020649	Rrm2	1182	116.5	-3.34283	4.13e-55
ENSMUSG00000028068	Iqgap3	1312.75	134	-3.29229	5.84e-55
ENSMUSG00000029247	Paics	1213.25	123.25	-3.29922	2.77e-54
ENSMUSG00000054256	Msi1	421	19.5	-4.43227	3.31e-53
ENSMUSG00000086922	Gm13835	203.75	2.75	-6.21122	7.51e-53
ENSMUSG00000046591	5730590G19Rik	572.5	43.25	-3.7265	8.61e-53
ENSMUSG00000007080	Pole	940.5	91.5	-3.36158	8.61e-53
ENSMUSG00000023015	Racgap1	1858	217	-3.09798	8.65e-53
ENSMUSG00000055612	Cdca7	2382.75	289.75	-3.03975	8.82e-53
ENSMUSG00000030978	Rrm1	2379.5	289.5	-3.03902	9.32e-53
ENSMUSG00000040204	2810417H13Rik	1490	167.5	-3.15308	1.6e-52
ENSMUSG00000002870	Mcm2	1591.5	181.75	-3.13036	1.76e-52
ENSMUSG00000019942	Cdk1	1171.75	124	-3.24025	1.91e-52
ENSMUSG00000040945	Rcc2	3403.75	438.5	-2.95648	3.88e-52
ENSMUSG00000040084	Bub1b	1401	158.5	-3.1439	9.52e-52
ENSMUSG00000009418	Nav1	448.5	23	-4.2854	1.27e-51
ENSMUSG00000035165	Kcne3	1656	182.75	-3.17976	5.2e-51
ENSMUSG00000004099	Dnmt1	3045.5	403.25	-2.91693	1.64e-50
ENSMUSG00000023004	Tuba1b	9826.5	1368	-2.84461	2.2e-50
ENSMUSG00000054342	Kcnn4	1705.25	209.75	-3.02324	3.71e-50
ENSMUSG00000001761	Smo	480.75	35.5	-3.7594	4.94e-50
ENSMUSG00000028633	Ctps	633	56	-3.49871	4.94e-50
ENSMUSG00000027715	Ccna2	2608.5	346.5	-2.91229	1.13e-49
ENSMUSG00000046179	E2f8	1278.5	150.5	-3.08662	1.92e-49
ENSMUSG00000038252	Ncapd2	2826.75	386.75	-2.86967	7.7e-49
ENSMUSG00000005087	Cd44	1018	68.25	-3.89876	8.27e-49
ENSMUSG00000001403	Ube2c	1576.5	198.5	-2.98951	1.1e-48
ENSMUSG00000022346	Myc	1074	99.25	-3.43578	1.39e-48
ENSMUSG00000022673	Mcm4	1266.5	152.75	-3.0516	2.73e-48
ENSMUSG00000024660	Incenp	1708.25	221	-2.9504	3.09e-48
ENSMUSG00000026238	Ptma	27488.5	4265.5	-2.68804	1.56e-47
ENSMUSG00000026355	Mcm6	3052.25	435.5	-2.80913	1.95e-47
ENSMUSG00000029093	Sorcs2	327	18.75	-4.12433	2.5e-47
ENSMUSG00000027469	Tpx2	1225.5	152.25	-3.00886	4.39e-47
ENSMUSG00000030677	Kif22	912.75	105.25	-3.1164	1.11e-46
ENSMUSG00000025395	Prim1	726.5	77	-3.23803	1.43e-46
ENSMUSG00000029730	Mcm7	2380.5	339.25	-2.81084	2.27e-46
ENSMUSG00000062867	Impdh2	3550.5	478.75	-2.89068	3.67e-46
ENSMUSG00000019982	Myb	2462	279.25	-3.1402	4.77e-46
ENSMUSG00000039396	Neil3	426.75	33.75	-3.66043	6.11e-46
ENSMUSG00000038943	Prc1	1365.25	180.25	-2.92109	8.58e-46
ENSMUSG00000029055	Plch2	1081.5	135.5	-2.99667	1.24e-45
ENSMUSG00000046295	Ankle1	471.5	41	-3.52356	2.01e-45
ENSMUSG00000000567	Sox9	981.25	121.5	-3.01366	4.59e-45
ENSMUSG00000003779	Kif20a	1055.75	135.25	-2.96457	1.27e-44
ENSMUSG00000051378	Kif18b	487.5	44.75	-3.44544	1.39e-44
ENSMUSG00000053398	Phgdh	431.25	36.25	-3.57247	3.2e-44
ENSMUSG00000072082	Ccnf	681.25	76.25	-3.15938	5.05e-44
ENSMUSG00000029591	Ung	403	33.5	-3.58855	1.29e-43
ENSMUSG00000040681	Hmgn1	1995	262.75	-2.92463	1.48e-43
ENSMUSG00000042489	Clspn	591.25	63.25	-3.22463	2.12e-43
ENSMUSG00000033717	Adra2a	615.75	68	-3.17874	4.75e-43
ENSMUSG00000035683	Melk	904.25	117.25	-2.94713	1.13e-42
ENSMUSG00000029246	Ppat	387	32.5	-3.57382	1.29e-42
ENSMUSG00000041431	Ccnb1	1418.75	206	-2.7839	1.33e-42
ENSMUSG00000027203	Dut	880.5	94.75	-3.21613	1.43e-42
ENSMUSG00000050410	Tcf19	506	51.5	-3.29649	1.95e-42
ENSMUSG00000028678	Kif2c	639.25	73.75	-3.11567	2.8e-42
ENSMUSG00000031562	Dctd	292.75	19.25	-3.92674	4.26e-42
ENSMUSG00000030867	Plk1	1333.5	194	-2.78109	4.26e-42
ENSMUSG00000005470	Asf1b	485.25	49.25	-3.30053	7.43e-42
ENSMUSG00000027323	Rad51	704.5	86.25	-3.03	9.94e-42
ENSMUSG00000026683	Nuf2	521.25	56.75	-3.19928	4.6e-41
ENSMUSG00000027405	Nop56	2353.5	385.25	-2.61094	6.51e-41
ENSMUSG00000029516	Cit	906.5	124.75	-2.86127	9.51e-41
ENSMUSG00000064317	Gm10146	216.75	10.25	-4.40234	1.46e-40
ENSMUSG00000037313	Tacc3	1121.75	166	-2.7565	3.55e-40
ENSMUSG00000053846	Lipg	646.75	80.5	-3.00615	3.57e-40
ENSMUSG00000054717	Hmgb2	6008.25	1073.5	-2.48462	4.73e-40
ENSMUSG00000019214	Chtf18	603.25	73.75	-3.03204	8.03e-40
ENSMUSG00000017716	Birc5	1184	179.5	-2.72161	9.17e-40
ENSMUSG00000024590	Lmnb1	2813.25	483.25	-2.5414	9.78e-40
ENSMUSG00000010663	Fads1	2134	163.25	-3.70841	9.91e-40
ENSMUSG00000049932	H2afx	1755.75	288.5	-2.60544	2.2e-39
ENSMUSG00000030346	Rad51ap1	245.5	15.25	-4.00884	3.32e-39
ENSMUSG00000022962	Gart	1619.5	264.25	-2.61557	3.37e-39
ENSMUSG00000027496	Aurka	813.5	113.75	-2.83828	3.61e-39
ENSMUSG00000027490	E2f1	310.5	25.25	-3.62024	4.37e-39
ENSMUSG00000022390	Zc3h7b	777.75	107.75	-2.85162	5.24e-39
ENSMUSG00000028702	Rad54l	555.25	67.5	-3.04018	6.6e-39
ENSMUSG00000000028	Cdc45	405.5	41.25	-3.29724	6.96e-39
ENSMUSG00000028832	Stmn1	4220	416	-3.34259	7.79e-39
ENSMUSG00000013629	Cad	1371.25	220	-2.63992	8.15e-39
ENSMUSG00000030662	Ipo5	3664.5	658.25	-2.47691	8.37e-39
ENSMUSG00000039748	Exo1	285	20.5	-3.79727	9.07e-39
ENSMUSG00000031453	Rasa3	793	112	-2.82382	1.32e-38
ENSMUSG00000028718	Stil	416.5	43.75	-3.25096	1.54e-38
ENSMUSG00000030091	Nup210	1638.5	273.75	-2.58144	2.03e-38
ENSMUSG00000007029	Vars	4001	731	-2.45242	2.34e-38
ENSMUSG00000028873	Cdca8	1047.25	161	-2.70147	2.35e-38
ENSMUSG00000020185	E2f7	309.25	26.25	-3.55838	3.92e-38
ENSMUSG00000027331	D2Ertd750e	1049.5	163	-2.68676	4.99e-38
ENSMUSG00000006398	Cdc20	1554	260.5	-2.57663	5.22e-38
ENSMUSG00000042606	Hirip3	762.25	108.5	-2.81257	5.73e-38
ENSMUSG00000029710	Ephb4	2901.5	523.5	-2.47054	5.81e-38
ENSMUSG00000026496	Parp1	1509.25	253	-2.57662	7.57e-38
ENSMUSG00000024742	Fen1	1036.75	162	-2.678	9.75e-38
ENSMUSG00000025574	Tk1	1421	204.75	-2.79497	1.02e-37
ENSMUSG00000038644	Pold1	1361.75	225.25	-2.59586	1.04e-37
ENSMUSG00000041498	Kif14	346	33	-3.39023	1.07e-37
ENSMUSG00000036526	Card11	724.25	102.5	-2.82086	1.26e-37
ENSMUSG00000046711	Hmga1	5773.75	868.5	-2.73291	1.54e-37
ENSMUSG00000026192	Atic	2254.75	405	-2.47697	3e-37
ENSMUSG00000053801	Grwd1	431.75	49	-3.13934	3.45e-37
ENSMUSG00000020739	Nup85	1043	166.5	-2.64715	4.44e-37
ENSMUSG00000026196	Bard1	335.25	32.25	-3.37787	5.82e-37
ENSMUSG00000009545	Kcnq1	3174.5	593	-2.42043	6.46e-37
ENSMUSG00000069662	Marcks	1516.5	243.75	-2.63727	7.93e-37
ENSMUSG00000059791	Nrm	447.5	47.75	-3.22832	1.05e-36
ENSMUSG00000056394	Lig1	2108	273.75	-2.94494	1.16e-36
ENSMUSG00000037544	Dlgap5	499.75	62.75	-2.99352	1.19e-36
ENSMUSG00000039509	Nup133	819.25	125.25	-2.70949	1.87e-36
ENSMUSG00000053414	Hunk	318.25	30.25	-3.39515	2.6e-36
ENSMUSG00000035960	Apex1	970	156.75	-2.62952	4.06e-36
ENSMUSG00000049521	Cdc42ep1	346.75	35.75	-3.27788	5.27e-36
ENSMUSG00000051220	Ercc6l	385.5	34.75	-3.47165	8.5e-36
ENSMUSG00000022945	Chaf1b	478.5	57	-3.06949	8.67e-36
ENSMUSG00000028044	Cks1b	323.75	32	-3.33874	9e-36
ENSMUSG00000026622	Nek2	1146.75	195	-2.556	1.18e-35
ENSMUSG00000020534	Shmt1	1981.25	366.5	-2.43453	1.18e-35
ENSMUSG00000028664	Ephb2	2083.25	387.75	-2.42564	1.23e-35
ENSMUSG00000055491	Pprc1	970	159.25	-2.60669	1.31e-35
ENSMUSG00000003038	Hmgn2	3542	694	-2.35156	2.2e-35
ENSMUSG00000042354	Gnl3	703.5	106.25	-2.72709	2.22e-35
ENSMUSG00000020140	Lgr5	700	51.75	-3.75772	2.35e-35
ENSMUSG00000074476	Spc24	525	71	-2.88643	2.77e-35
ENSMUSG00000034023	Fancd2	372.5	42	-3.14878	4.13e-35
ENSMUSG00000068740	Celsr2	228.25	16.75	-3.76838	6.99e-35
ENSMUSG00000032218	Ccnb2	1283.75	229.5	-2.4838	1.12e-34
ENSMUSG00000005958	Ephb3	423.75	53	-2.99915	1.69e-34
ENSMUSG00000042712	Wbp5	787.5	127	-2.63245	1.94e-34
ENSMUSG00000019961	Tmpo	4744.25	897.75	-2.40179	2.66e-34
ENSMUSG00000022385	Gtse1	387.25	46.5	-3.05796	3.32e-34
ENSMUSG00000026281	Dtymk	903.75	153.25	-2.56004	5.17e-34
ENSMUSG00000072676	Gm10395	253.25	22	-3.52499	6.17e-34
ENSMUSG00000023505	Cdca3	1985	386.25	-2.36153	7.89e-34
ENSMUSG00000026434	Nucks1	2937	593.5	-2.30702	9.68e-34
ENSMUSG00000032178	Ilf3	1241	227.25	-2.44915	1.15e-33
ENSMUSG00000032898	Fbxo21	266.5	24.75	-3.42864	1.27e-33
ENSMUSG00000062510	Nsl1	296.25	30.75	-3.26816	3e-33
ENSMUSG00000028327	1300002K09Rik	625.5	97.75	-2.67784	3.32e-33
ENSMUSG00000036875	Dna2	574.25	87	-2.72259	3.42e-33
ENSMUSG00000027306	Nusap1	1156.75	130	-3.15349	3.52e-33
ENSMUSG00000066002	Gm13237	868.75	150.25	-2.53158	4.23e-33
ENSMUSG00000067367	Lyar	585	90	-2.70044	5.77e-33
ENSMUSG00000029177	Cenpa	1041.75	190	-2.45494	1.03e-32
ENSMUSG00000042155	Klhl23	145	6	-4.59495	1.36e-32
ENSMUSG00000025790	Slco3a1	329.25	38.25	-3.10565	1.51e-32
ENSMUSG00000032344	E330016A19Rik	210.75	16.25	-3.69702	1.69e-32
ENSMUSG00000033022	Cdo1	721.25	77	-3.22757	1.83e-32
ENSMUSG00000071856	Mcc	392.25	32	-3.61563	2.19e-32
ENSMUSG00000028010	Gar1	506.5	75.25	-2.7508	2.43e-32
ENSMUSG00000057541	Pus7	557.25	86.25	-2.69173	2.75e-32
ENSMUSG00000032397	Tipin	331.5	39.25	-3.07824	3.03e-32
ENSMUSG00000024301	Kifc5b	323	38.25	-3.078	7.55e-32
ENSMUSG00000032892	Rangrf	615	92	-2.74088	9.15e-32
ENSMUSG00000022070	6720463M24Rik	650	108.5	-2.58274	1.06e-31
ENSMUSG00000002489	Tiam1	497.25	26.75	-4.21636	1.11e-31
ENSMUSG00000024613	Tcof1	1153.75	221.75	-2.37932	1.18e-31
ENSMUSG00000025151	Maged1	527.25	82	-2.68479	1.41e-31
ENSMUSG00000031146	Plp2	3055.5	657.25	-2.21689	1.41e-31
ENSMUSG00000028357	Kif12	120.75	3.5	-5.10852	1.67e-31
ENSMUSG00000024151	Msh2	998.75	189	-2.40174	2.82e-31
ENSMUSG00000044934	Zfp367	547.25	79	-2.79228	3.13e-31
ENSMUSG00000025991	Cps1	42489	9835.75	-2.11098	4.1e-31
ENSMUSG00000037572	Wdhd1	678.75	117.25	-2.53329	4.12e-31
ENSMUSG00000046865	Fbl	1919.5	402.75	-2.25277	4.49e-31
ENSMUSG00000024597	Slc12a2	11150.5	816.75	-3.77107	4.88e-31
ENSMUSG00000039187	Fanci	263	27.75	-3.2445	5.54e-31
ENSMUSG00000015176	Nolc1	1620.75	336	-2.27013	7.93e-31
ENSMUSG00000029910	Mad2l1	902.5	170.5	-2.40416	1.18e-30
ENSMUSG00000002835	Chaf1a	687.5	121.25	-2.50337	1.26e-30
ENSMUSG00000021965	F630043A04Rik	289.5	33.75	-3.1006	1.55e-30
ENSMUSG00000062248	Cks2	849.25	159	-2.41716	1.65e-30
ENSMUSG00000026603	Smyd2	1065.5	209.25	-2.34823	1.66e-30
ENSMUSG00000068744	Psrc1	187.5	14.25	-3.71786	1.7e-30
ENSMUSG00000036863	Syde2	773	141.5	-2.44967	1.73e-30
ENSMUSG00000000184	Ccnd2	4569.25	1036	-2.14093	1.88e-30
ENSMUSG00000050288	Fzd2	107.75	2.5	-5.42962	2.29e-30
ENSMUSG00000023940	Sgol1	403.5	47.5	-3.08657	2.42e-30
ENSMUSG00000024736	Tmem132a	185	14	-3.72403	2.61e-30
ENSMUSG00000047443	Fam132b	309.5	38.5	-3.00701	3.39e-30
ENSMUSG00000023972	Ptk7	219.5	20.5	-3.42053	3.92e-30
ENSMUSG00000032555	Topbp1	1691	299.75	-2.49605	4.14e-30
ENSMUSG00000025492	Ifitm3	865	53	-4.02864	4.79e-30
ENSMUSG00000073434	Wdr90	365.25	50.75	-2.8474	4.93e-30
ENSMUSG00000004880	Lbr	2573.5	573	-2.16712	6.32e-30
ENSMUSG00000022881	Rfc4	489	78.75	-2.63448	7.14e-30
ENSMUSG00000045273	Cenph	195.75	16.5	-3.56847	9.45e-30
ENSMUSG00000058392	Rrp1b	464	73.5	-2.65831	9.8e-30
ENSMUSG00000026413	Pkp1	1205.5	248	-2.28122	1.02e-29
ENSMUSG00000033767	D930015E06Rik	340.25	46.25	-2.87907	1.34e-29
ENSMUSG00000026974	Zmynd19	481	78	-2.62449	1.59e-29
ENSMUSG00000019773	Fbxo5	372.25	53.5	-2.79866	1.67e-29
ENSMUSG00000022949	Clic6	1751.25	381.25	-2.19958	1.7e-29
ENSMUSG00000022678	Nde1	640.75	115.25	-2.47499	1.75e-29
ENSMUSG00000037466	4930427A07Rik	594.75	104.5	-2.50878	1.76e-29
ENSMUSG00000056758	Hmga2	234.75	24.5	-3.26027	2.39e-29
ENSMUSG00000032400	Zwilch	547.5	71.25	-2.9419	2.42e-29
ENSMUSG00000030029	Lrig1	2444.75	552	-2.14695	2.63e-29
ENSMUSG00000032424	Snhg5	454	72.5	-2.64664	2.69e-29
ENSMUSG00000040618	Pck2	1092	193.75	-2.4947	3.62e-29
ENSMUSG00000061607	Mdc1	1236.75	260.5	-2.2472	4.29e-29
ENSMUSG00000022391	Rangap1	2648.5	606	-2.12779	4.72e-29
ENSMUSG00000040010	Slc7a5	365.75	53.25	-2.78	5.43e-29
ENSMUSG00000027242	Wdr76	488	81.5	-2.58201	6.33e-29
ENSMUSG00000041313	Slc7a1	2313	527.25	-2.13321	7.92e-29
ENSMUSG00000021569	Trip13	328	45.5	-2.84976	1.12e-28
ENSMUSG00000032815	Fanca	508	87	-2.54574	1.12e-28
ENSMUSG00000046432	Ngfrap1	340	48.75	-2.80206	2.02e-28
ENSMUSG00000024989	Cep55	412.5	46	-3.16469	2.08e-28
ENSMUSG00000006442	Srm	339.75	48.75	-2.801	2.14e-28
ENSMUSG00000034773	BC030867	218.25	22.5	-3.27798	2.2e-28
ENSMUSG00000049553	Polr1a	882.25	179	-2.30123	2.31e-28
ENSMUSG00000040463	Mybbp1a	3407.5	808.5	-2.07539	2.45e-28
ENSMUSG00000026134	Prim2	292	38.25	-2.93244	2.56e-28
ENSMUSG00000041406	BC055324	241.75	27.5	-3.13601	2.81e-28
ENSMUSG00000041064	Pif1	267.25	33	-3.01765	3.09e-28
ENSMUSG00000027160	Ccdc34	737.75	144.75	-2.34957	3.9e-28
ENSMUSG00000013236	Ptprs	322.75	45.5	-2.82648	3.99e-28
ENSMUSG00000028693	Nasp	1590.25	357.25	-2.15425	4.23e-28
ENSMUSG00000031626	Sorbs2	421.5	39	-3.43399	4.54e-28
ENSMUSG00000045411	2410002F23Rik	1246.5	272	-2.1962	5.16e-28
ENSMUSG00000028551	Cdkn2c	434.5	71.75	-2.59831	5.22e-28
ENSMUSG00000057113	Npm1	8635.25	2137.5	-2.01431	5.42e-28
ENSMUSG00000009248	Ascl2	268.5	9.25	-4.85932	5.78e-28
ENSMUSG00000021811	Dnajc9	674.25	130.25	-2.372	6.55e-28
ENSMUSG00000069910	Ccdc99	260	32	-3.02237	6.61e-28
ENSMUSG00000027395	Polr1b	850	174.25	-2.2863	7.9e-28
ENSMUSG00000030505	Prmt3	380.25	59.5	-2.67599	8.15e-28
ENSMUSG00000028333	Anp32b	4326.5	1055.5	-2.03527	9.09e-28
ENSMUSG00000021175	Cdca7l	726.75	144	-2.33539	9.38e-28
ENSMUSG00000025742	Prps2	1259	277.5	-2.18172	9.5e-28
ENSMUSG00000087060	2810442I21Rik	291.5	39.25	-2.89273	9.52e-28
ENSMUSG00000070304	Scn2b	419.5	32.5	-3.69016	1.03e-27
ENSMUSG00000024056	Ndc80	349	39.5	-3.1433	1.26e-27
ENSMUSG00000070348	Ccnd1	2708.5	649	-2.0612	1.57e-27
ENSMUSG00000060548	Tnfrsf19	131	7.25	-4.17544	1.7e-27
ENSMUSG00000048327	Ckap2l	743	70	-3.40794	2.1e-27
ENSMUSG00000035455	Fignl1	397.25	39.75	-3.32102	2.13e-27
ENSMUSG00000024665	Fads2	2590.75	623.25	-2.05549	2.72e-27
ENSMUSG00000018548	Trim37	817.25	129.75	-2.65504	3.06e-27
ENSMUSG00000002068	Ccne1	237.5	28.25	-3.0716	3.22e-27
ENSMUSG00000082585	Gm15387	2033.75	481.25	-2.07928	3.23e-27
ENSMUSG00000010080	Epn3	228	26.25	-3.11864	3.46e-27
ENSMUSG00000036327	Qsox2	762.5	156	-2.28919	3.51e-27
ENSMUSG00000037033	Clca4	20591.8	1847	-3.47881	3.59e-27
ENSMUSG00000026234	Ncl	10209	2164.25	-2.2379	3.68e-27
ENSMUSG00000035704	Alg8	670.25	133.25	-2.33056	4.43e-27
ENSMUSG00000021662	Rgnef	458.75	81	-2.50171	6.18e-27
ENSMUSG00000005718	Tfap4	480.75	86.5	-2.47451	6.47e-27
ENSMUSG00000022322	Shcbp1	426.25	50.25	-3.0845	6.54e-27
ENSMUSG00000020493	Prr11	483.25	49	-3.30192	7.99e-27
ENSMUSG00000021115	Vrk1	542.5	103	-2.39698	1.24e-26
ENSMUSG00000027654	Fam83d	347.25	54.75	-2.66504	1.29e-26
ENSMUSG00000004085	B230120H23Rik	820.5	175.25	-2.22709	2e-26
ENSMUSG00000060591	Ifitm2	1462	191.5	-2.93253	2.25e-26
ENSMUSG00000029283	Cdc7	262.25	35.25	-2.89525	2.28e-26
ENSMUSG00000031596	Slc7a2	181	12	-3.91488	2.57e-26
ENSMUSG00000024791	Cdca5	447.75	60.75	-2.88174	2.59e-26
ENSMUSG00000009585	Apobec3	856	185.75	-2.20425	3.2e-26
ENSMUSG00000020471	Pold2	1391.5	326.5	-2.09149	3.26e-26
ENSMUSG00000058799	Nap1l1	1496.25	354.25	-2.07851	3.32e-26
ENSMUSG00000017146	Brca1	517.75	64.25	-3.01049	3.54e-26
ENSMUSG00000005732	Ranbp1	1894.5	460	-2.04211	3.57e-26
ENSMUSG00000038379	Ttk	363.75	38.5	-3.24002	4.34e-26
ENSMUSG00000061024	Rrs1	493.25	93	-2.40702	5.56e-26
ENSMUSG00000023110	Prmt5	1144.25	263.75	-2.11716	6.16e-26
ENSMUSG00000015143	Actn1	2050.25	505	-2.02144	6.28e-26
ENSMUSG00000026610	Esrrg	416	46.25	-3.16906	6.58e-26
ENSMUSG00000029414	Kntc1	612.75	46.25	-3.72777	7.24e-26
ENSMUSG00000037070	Rbmxl1	829.25	181	-2.19582	7.24e-26
ENSMUSG00000035914	Cd276	187.25	19.5	-3.26342	8.26e-26
ENSMUSG00000052429	Prmt1	1244	287	-2.11586	9.05e-26
ENSMUSG00000076437	2700094K13Rik	401.25	70.5	-2.50881	9.92e-26
ENSMUSG00000006732	Mettl1	354.25	58.75	-2.59211	9.96e-26
ENSMUSG00000027353	Mcm8	205.25	23.5	-3.12665	1.02e-25
ENSMUSG00000029438	Bcl7a	491	93.5	-2.39268	1.07e-25
ENSMUSG00000012350	Ehf	2358	494.75	-2.25279	1.12e-25
ENSMUSG00000041995	Zbed3	285	42	-2.7625	1.16e-25
ENSMUSG00000022021	Diap3	329.5	31.25	-3.39835	1.28e-25
ENSMUSG00000020472	Zkscan17	643.25	133.5	-2.26854	1.3e-25
ENSMUSG00000056220	Pla2g4a	321.25	21.25	-3.91816	1.43e-25
ENSMUSG00000001918	Slc1a5	2011.5	500.75	-2.00611	1.55e-25
ENSMUSG00000025358	Cdk2	792.75	173.5	-2.19193	1.59e-25
ENSMUSG00000000751	Rpa1	1142.5	267	-2.09728	1.61e-25
ENSMUSG00000001305	Rrp15	331.25	53.75	-2.62358	1.85e-25
ENSMUSG00000028741	Mrto4	512.75	100.25	-2.35465	2.07e-25
ENSMUSG00000032113	Chek1	283	42.25	-2.74378	2.54e-25
ENSMUSG00000021193	Pitrm1	978.5	224.75	-2.12225	2.67e-25
ENSMUSG00000039765	Cc2d2a	333	54.75	-2.60459	3.06e-25
ENSMUSG00000059336	Slc14a1	458.25	35	-3.71071	3.2e-25
ENSMUSG00000044005	Gls2	141.75	11	-3.68777	3.26e-25
ENSMUSG00000048027	Rgmb	1467.25	359	-2.03106	4.13e-25
ENSMUSG00000027878	Notch2	610.75	122.5	-2.3178	4.73e-25
ENSMUSG00000028438	Kif24	217.25	27.25	-2.99503	4.94e-25
ENSMUSG00000066826	Gm10182	135.75	8	-4.08481	5.63e-25
ENSMUSG00000020974	Pole2	183	19.75	-3.21192	6.29e-25
ENSMUSG00000023942	Slc29a1	564.25	66.75	-3.07949	6.38e-25
ENSMUSG00000053553	3110082I17Rik	168.75	16.75	-3.33265	6.8e-25
ENSMUSG00000029836	Cbx3	1904	482	-1.98193	7.44e-25
ENSMUSG00000001056	Nhp2	1008.5	203	-2.31266	8.86e-25
ENSMUSG00000032783	Troap	235.75	32	-2.88111	8.9e-25
ENSMUSG00000002477	Snrpd1	832.25	189	-2.13863	9.04e-25
ENSMUSG00000025403	Shmt2	957.75	224.25	-2.09454	1.23e-24
ENSMUSG00000020898	1500010J02Rik	794	179.75	-2.14315	1.37e-24
ENSMUSG00000037725	Ckap2	508.25	75	-2.76058	1.77e-24
ENSMUSG00000004100	Ppan	686.75	151.25	-2.18285	1.85e-24
ENSMUSG00000005370	Msh6	1001	237.75	-2.07392	1.96e-24
ENSMUSG00000033307	Mif	1254.5	308.25	-2.02494	2.13e-24
ENSMUSG00000047230	Cldn2	4047	1088	-1.89517	2.25e-24
ENSMUSG00000066551	Hmgb1	7341.25	2010.75	-1.86829	2.37e-24
ENSMUSG00000001525	Tubb5	6646.5	738.25	-3.17041	2.47e-24
ENSMUSG00000028614	Tmem48	957.5	192	-2.31817	2.57e-24
ENSMUSG00000019845	Tube1	126.5	9	-3.81307	3.01e-24
ENSMUSG00000027752	Exosc8	466.5	92.75	-2.33046	3.31e-24
ENSMUSG00000040675	Mthfd1l	306.5	50.75	-2.59441	3.54e-24
ENSMUSG00000031016	Wee1	309.25	51.75	-2.57914	4.65e-24
ENSMUSG00000072980	Oip5	156.75	15.25	-3.36158	5.09e-24
ENSMUSG00000036223	Ska1	120	8	-3.90689	5.11e-24
ENSMUSG00000054766	Set	5327	1462.25	-1.86513	5.28e-24
ENSMUSG00000020914	Top2a	6487	644.75	-3.33074	5.37e-24
ENSMUSG00000019139	Isyna1	1424.5	320.25	-2.15319	5.85e-24
ENSMUSG00000058230	Grlf1	912.25	217.5	-2.06841	7.04e-24
ENSMUSG00000008999	Bmp7	202.75	25.75	-2.97706	7.05e-24
ENSMUSG00000029086	Prom1	3468.5	942.25	-1.88013	8.1e-24
ENSMUSG00000030528	Blm	266.5	26.75	-3.31652	1.18e-23
ENSMUSG00000068735	Trp53i11	625.5	128.5	-2.28324	1.2e-23
ENSMUSG00000023088	Abcc1	434.25	86.25	-2.33193	1.27e-23
ENSMUSG00000009575	Cbx5	3268.25	615.5	-2.40869	1.43e-23
ENSMUSG00000017499	Cdc6	376.75	71	-2.40772	1.54e-23
ENSMUSG00000013089	Etv5	105	5.75	-4.19068	1.62e-23
ENSMUSG00000022142	Nup155	847	202.75	-2.06266	2.17e-23
ENSMUSG00000020186	Csrp2	1892	394	-2.26364	2.31e-23
ENSMUSG00000078773	Rad54b	194.75	17	-3.51802	2.37e-23
ENSMUSG00000046434	Hnrnpa1	4773.5	1334.25	-1.83902	2.73e-23
ENSMUSG00000028763	Hspg2	1282.75	191	-2.7476	3.09e-23
ENSMUSG00000031365	Zfp275	227	32.75	-2.79313	3.18e-23
ENSMUSG00000075232	Amd1	1347.75	347.75	-1.95443	3.35e-23
ENSMUSG00000032292	Nr2e3	150.25	12.5	-3.58736	5.12e-23
ENSMUSG00000024525	Impa2	482.5	102	-2.24196	5.28e-23
ENSMUSG00000064326	Siva1	165	18.5	-3.15687	7.38e-23
ENSMUSG00000006728	Cdk4	2985.75	829.5	-1.84778	7.38e-23
ENSMUSG00000023908	Pkmyt1	582.25	131	-2.15207	8.04e-23
ENSMUSG00000005233	Spc25	436.5	90	-2.27798	8.57e-23
ENSMUSG00000030079	Ruvbl1	546.5	121	-2.17521	8.63e-23
ENSMUSG00000044201	Cdc25c	217.5	31.25	-2.79909	9.27e-23
ENSMUSG00000035842	Ddx11	344.25	64.75	-2.4105	1.01e-22
ENSMUSG00000063412	Gm10131	68.25	1	-6.09276	1.03e-22
ENSMUSG00000027635	Dsn1	323	59	-2.45275	1.03e-22
ENSMUSG00000028069	Gpatch4	394.75	78.75	-2.32559	1.07e-22
ENSMUSG00000041577	Prelp	926.25	53	-4.12734	1.18e-22
ENSMUSG00000063445	Nmral1	218.5	23.75	-3.20163	1.2e-22
ENSMUSG00000074480	Mex3a	102.75	6	-4.09803	1.34e-22
ENSMUSG00000015653	Steap2	480.5	103.25	-2.21839	1.39e-22
ENSMUSG00000021830	Txndc16	420	86.25	-2.28379	1.43e-22
ENSMUSG00000029673	Auts2	967	244	-1.98663	1.49e-22
ENSMUSG00000021177	Tdp1	305.5	54.75	-2.48024	1.51e-22
ENSMUSG00000030315	Vgll4	968.5	244.5	-1.98592	1.51e-22
ENSMUSG00000030254	Rad18	248	39.5	-2.65042	1.55e-22
ENSMUSG00000026558	Uck2	689	163.75	-2.07301	1.84e-22
ENSMUSG00000039356	Exosc2	581.5	133	-2.12835	2.1e-22
ENSMUSG00000009378	Slc16a12	153.75	11.25	-3.77259	2.17e-22
ENSMUSG00000036086	Zranb3	176	21.75	-3.01649	2.24e-22
ENSMUSG00000020918	Kat2a	750	182.25	-2.04097	2.4e-22
ENSMUSG00000026322	Htr4	91.25	4.25	-4.42429	2.44e-22
ENSMUSG00000031434	Morc4	263.5	44.25	-2.57405	3.05e-22
ENSMUSG00000026923	Notch1	1063.5	177	-2.587	3.21e-22
ENSMUSG00000022231	Sema5a	1991	330.5	-2.59077	3.95e-22
ENSMUSG00000032481	Smarcc1	1592.75	433.75	-1.87658	4.09e-22
ENSMUSG00000084939	Gm830	121.75	9.5	-3.67985	4.25e-22
ENSMUSG00000040658	BC048355	182.5	22.25	-3.03602	4.6e-22
ENSMUSG00000030609	Aen	453.25	97.75	-2.21314	4.68e-22
ENSMUSG00000034311	Kif4	768	126.25	-2.60482	4.89e-22
ENSMUSG00000018446	C1qbp	2612.75	740.75	-1.81851	5.32e-22
ENSMUSG00000020692	Nle1	276	48.25	-2.51607	5.55e-22
ENSMUSG00000032245	Cln6	696.5	159.5	-2.12657	6.26e-22
ENSMUSG00000029101	Rgs12	303.75	56	-2.43939	6.37e-22
ENSMUSG00000020387	Phf15	456.25	99.25	-2.20069	6.63e-22
ENSMUSG00000025980	Hspd1	10325.5	3063.75	-1.75284	6.67e-22
ENSMUSG00000022885	St6gal1	118.25	9.5	-3.63777	6.92e-22
ENSMUSG00000033222	Ttf2	442.5	95.75	-2.20833	8.56e-22
ENSMUSG00000029406	Pitpnm2	194.5	27.25	-2.83544	8.85e-22
ENSMUSG00000078521	2610002D18Rik	120	10	-3.58496	9.87e-22
ENSMUSG00000041147	Brca2	368.25	38.75	-3.24842	1.12e-21
ENSMUSG00000027330	Cdc25b	735	183	-2.0059	1.35e-21
ENSMUSG00000041025	Iffo2	374	49.5	-2.91754	1.4e-21
ENSMUSG00000038759	Nup205	1609	446.75	-1.84862	1.45e-21
ENSMUSG00000031697	Orc6	372.25	76.5	-2.28274	1.54e-21
ENSMUSG00000020899	Pfas	966.5	253	-1.93363	1.58e-21
ENSMUSG00000053332	Gas5	2865	830.75	-1.78605	1.87e-21
ENSMUSG00000039231	Suv39h1	879.5	227.5	-1.95082	1.91e-21
ENSMUSG00000031262	Cenpi	223.75	29.25	-2.93538	2.27e-21
ENSMUSG00000067150	Xpo5	779.5	198	-1.97705	2.3e-21
ENSMUSG00000024078	Ttc27	381	79.75	-2.25623	2.46e-21
ENSMUSG00000025236	Adpgk	437.25	96.25	-2.1836	2.62e-21
ENSMUSG00000001082	Mfsd10	631.75	154	-2.03642	2.63e-21
ENSMUSG00000021048	Mthfd1	2299	661.75	-1.79665	2.68e-21
ENSMUSG00000025758	Plk4	477.75	69.75	-2.77599	2.88e-21
ENSMUSG00000031353	Rbbp7	3189.25	935.25	-1.76979	2.88e-21
ENSMUSG00000031465	Angpt2	102.75	7	-3.87564	2.89e-21
ENSMUSG00000021391	Cenpp	158.75	19.25	-3.04383	2.95e-21
ENSMUSG00000027185	Nat10	921	241.75	-1.92969	2.99e-21
ENSMUSG00000046027	Stard5	413	69.5	-2.57106	3.38e-21
ENSMUSG00000050244	Heatr1	882.25	198	-2.15569	4.08e-21
ENSMUSG00000028884	Rpa2	620	151.75	-2.03057	4.27e-21
ENSMUSG00000032586	Traip	212.75	27.75	-2.9386	4.53e-21
ENSMUSG00000017861	Mybl2	557	133	-2.06625	4.62e-21
ENSMUSG00000036882	Arhgap33	204.25	31.25	-2.70841	5.72e-21
ENSMUSG00000031328	Flna	290	44.25	-2.7123	6.34e-21
ENSMUSG00000024972	Lgals12	217	34.75	-2.64261	6.42e-21
ENSMUSG00000020075	Ddx21	2224.75	647.75	-1.78013	6.9e-21
ENSMUSG00000000142	Axin2	2232	652.25	-1.77484	8.79e-21
ENSMUSG00000021572	Cep72	172	23.25	-2.88711	8.99e-21
ENSMUSG00000026019	Wdr12	379.75	81.5	-2.22018	9.1e-21
ENSMUSG00000039985	Fam60a	857.5	226.75	-1.91903	9.74e-21
ENSMUSG00000024691	Fam111a	392	51.75	-2.92122	1.01e-20
ENSMUSG00000022814	Umps	605	149.5	-2.01679	1.03e-20
ENSMUSG00000090115	Usp49	912.75	244	-1.90334	1.03e-20
ENSMUSG00000036206	Sh3bp4	381	82.25	-2.2117	1.14e-20
ENSMUSG00000005667	Mthfd2	378.25	81.5	-2.21447	1.19e-20
ENSMUSG00000031441	Atp11a	151	18.25	-3.04858	1.23e-20
ENSMUSG00000028433	Ubap2	1734.5	500.5	-1.79308	1.27e-20
ENSMUSG00000031756	Cenpn	160	20.5	-2.96438	1.31e-20
ENSMUSG00000028587	Orc1	122.75	11.75	-3.38499	1.39e-20
ENSMUSG00000027424	8430406I07Rik	365.5	78	-2.22833	1.39e-20
ENSMUSG00000025289	Prdx4	772.25	201.75	-1.9365	1.39e-20
ENSMUSG00000026779	Mastl	368.25	52	-2.8241	1.63e-20
ENSMUSG00000025264	Tsr2	261	48	-2.44294	1.83e-20
ENSMUSG00000003500	Impdh1	228.75	39	-2.55223	1.91e-20
ENSMUSG00000024411	Aqp4	970	88.75	-3.45017	2.34e-20
ENSMUSG00000066357	Wdr6	462.25	107.5	-2.10434	2.36e-20
ENSMUSG00000032373	Car12	556	136.75	-2.02354	2.46e-20
ENSMUSG00000055639	Dach1	440	66.75	-2.72066	2.92e-20
ENSMUSG00000026796	Fam129b	1152	323.25	-1.83342	2.92e-20
ENSMUSG00000021714	Cenpk	134.25	14.75	-3.18614	2.95e-20
ENSMUSG00000022978	2610039C10Rik	314	64	-2.29462	3.11e-20
ENSMUSG00000006678	Pola1	707.5	57.5	-3.6211	3.73e-20
ENSMUSG00000020706	Ftsj3	1165.75	329	-1.8251	3.86e-20
ENSMUSG00000001566	Mnx1	109	8.75	-3.6389	4.13e-20
ENSMUSG00000038034	Igsf8	644.25	165.5	-1.96079	4.2e-20
ENSMUSG00000029669	Tspan12	577.75	112	-2.36695	4.28e-20
ENSMUSG00000026429	Ube2t	162.75	22	-2.88708	4.34e-20
ENSMUSG00000026274	Pask	253	46.75	-2.4361	4.55e-20
ENSMUSG00000023944	Hsp90ab1	30430.2	9650.25	-1.65687	4.66e-20
ENSMUSG00000041506	Rrp9	414.25	95	-2.1245	5.41e-20
ENSMUSG00000041840	Haus1	241.75	43.75	-2.46616	5.54e-20
ENSMUSG00000025665	Rps6ka6	161	15.5	-3.37672	6.21e-20
ENSMUSG00000029521	Chek2	428.75	99.75	-2.10375	6.36e-20
ENSMUSG00000090430	Snhg4	203.75	33.25	-2.61537	6.52e-20
ENSMUSG00000033166	Dis3	601.75	123	-2.29051	8.14e-20
ENSMUSG00000021485	Mxd3	138	16.25	-3.08616	8.66e-20
ENSMUSG00000042129	Rassf4	743.75	99.5	-2.90205	1.03e-19
ENSMUSG00000030935	Acsm3	346	65.75	-2.39571	1.24e-19
ENSMUSG00000000561	Wdr77	1069	304.25	-1.81293	1.28e-19
ENSMUSG00000022034	Esco2	501.25	49.25	-3.34733	1.43e-19
ENSMUSG00000045896	Paip2b	557.75	141.75	-1.97627	1.44e-19
ENSMUSG00000025154	Arhgap19	646.25	169.75	-1.92868	1.44e-19
ENSMUSG00000028332	Hemgn	71.75	2.75	-4.70548	1.48e-19
ENSMUSG00000033083	Tbc1d4	293.5	60.25	-2.28433	1.68e-19
ENSMUSG00000015749	Anp32e	1910.5	577.75	-1.72543	1.79e-19
ENSMUSG00000037894	H2afz	5653.75	1792	-1.65764	1.84e-19
ENSMUSG00000026456	Cyb5r1	548.5	139.5	-1.97523	1.87e-19
ENSMUSG00000041293	Gpr110	79	4	-4.30378	2.02e-19
ENSMUSG00000042249	Adrbk2	363.75	82	-2.14925	2.15e-19
ENSMUSG00000030605	Mfge8	910.75	200.5	-2.18345	2.18e-19
ENSMUSG00000076441	Ass1	140.75	17.5	-3.00771	2.26e-19
ENSMUSG00000029366	Dck	484.75	120	-2.01421	2.42e-19
ENSMUSG00000028040	Efna4	346.5	77	-2.16993	2.59e-19
ENSMUSG00000026600	Soat1	895.25	153.25	-2.5464	2.93e-19
ENSMUSG00000025995	Wdr75	496.25	124.25	-1.99782	3.16e-19
ENSMUSG00000027018	Hat1	684.25	184.5	-1.8909	3.34e-19
ENSMUSG00000030942	Thumpd1	811.25	225.75	-1.84542	3.61e-19
ENSMUSG00000002825	Qtrt1	242	46	-2.3953	3.92e-19
ENSMUSG00000038482	Tfdp1	2080.75	640.5	-1.69983	3.98e-19
ENSMUSG00000032939	Nup93	736.5	202.5	-1.86276	4.69e-19
ENSMUSG00000026785	Pkn3	338.25	75.5	-2.16354	4.95e-19
ENSMUSG00000038005	2700029M09Rik	400	95.25	-2.07021	6.29e-19
ENSMUSG00000044066	Cep68	342.75	70.5	-2.28146	6.72e-19
ENSMUSG00000036672	Cenpt	203.75	35.5	-2.52091	7.23e-19
ENSMUSG00000018583	G3bp1	4096.75	1313	-1.64161	7.41e-19
ENSMUSG00000085156	Gm11974	159.5	23.25	-2.77825	8.22e-19
ENSMUSG00000034659	Tmem109	628	169.5	-1.88948	9.3e-19
ENSMUSG00000031527	Eri1	606.75	162.75	-1.89844	9.83e-19
ENSMUSG00000052698	Tln2	372.75	87.5	-2.09085	9.94e-19
ENSMUSG00000024070	Prkd3	240.5	46.75	-2.363	1.1e-18
ENSMUSG00000041961	Znrf3	366.5	85.75	-2.0956	1.12e-18
ENSMUSG00000047649	Cd3eap	142.5	19	-2.90689	1.19e-18
ENSMUSG00000041747	Utp15	487.75	124.75	-1.9671	1.23e-18
ENSMUSG00000070713	Gm10282	131.5	16.25	-3.01655	1.34e-18
ENSMUSG00000021697	Depdc1b	143	19.25	-2.89308	1.42e-18
ENSMUSG00000047139	Cd24a	2820.75	414	-2.76838	1.42e-18
ENSMUSG00000041057	Wdr43	1066	316.25	-1.75307	1.69e-18
ENSMUSG00000001016	Ilf2	966.5	283.25	-1.77069	1.71e-18
ENSMUSG00000019947	Arid5b	396.75	68	-2.54462	1.81e-18
ENSMUSG00000024177	Nme4	110.25	11.25	-3.29278	1.9e-18
ENSMUSG00000036523	Greb1	293.75	52.75	-2.47735	2.04e-18
ENSMUSG00000003868	Ruvbl2	1303.75	396.75	-1.71637	2.1e-18
ENSMUSG00000079173	Zan	521	75	-2.79632	2.15e-18
ENSMUSG00000022519	Srl	135.25	17.5	-2.9502	2.16e-18
ENSMUSG00000006585	Cdt1	945.5	277.5	-1.76859	2.21e-18
ENSMUSG00000047757	Fancb	102.25	9.5	-3.42803	2.29e-18
ENSMUSG00000024732	Ccdc86	380.25	91.5	-2.0551	2.34e-18
ENSMUSG00000003824	Syce2	135	17.5	-2.94753	2.39e-18
ENSMUSG00000041688	Amot	1184	358.25	-1.72463	2.72e-18
ENSMUSG00000038425	Poli	173.75	28.25	-2.62069	3.1e-18
ENSMUSG00000032232	Cgnl1	99.25	9	-3.46307	3.42e-18
ENSMUSG00000028173	Wls	867.5	253.5	-1.77488	3.51e-18
ENSMUSG00000073676	Hspe1	2855.75	924.25	-1.62751	3.61e-18
ENSMUSG00000039298	Cdk5rap2	714.25	202.5	-1.81851	3.69e-18
ENSMUSG00000039055	Eme1	192.25	33.75	-2.51002	3.72e-18
ENSMUSG00000027454	Gins1	175.5	29	-2.59735	4.14e-18
ENSMUSG00000045751	Mms22l	411.25	102.75	-2.00088	4.33e-18
ENSMUSG00000061533	4930534B04Rik	251.25	51.75	-2.27949	4.5e-18
ENSMUSG00000089726	Mir17hg	193.25	34.25	-2.49629	4.61e-18
ENSMUSG00000027067	Ssrp1	3078.25	1005	-1.61491	5.21e-18
ENSMUSG00000020018	Snrpf	591.5	162.75	-1.86172	5.29e-18
ENSMUSG00000057278	Snrpg	1138.75	319.25	-1.83469	5.44e-18
ENSMUSG00000022422	Dscc1	107	11	-3.28204	5.5e-18
ENSMUSG00000038872	Zfhx3	262.5	47.5	-2.46632	5.66e-18
ENSMUSG00000026478	Lamc1	241.25	49	-2.29968	5.88e-18
ENSMUSG00000020547	Bzw2	1422.25	444	-1.67954	6.22e-18
ENSMUSG00000031398	Plxna3	66.25	2.75	-4.59042	6.39e-18
ENSMUSG00000037275	Gemin5	696	198.5	-1.80995	6.67e-18
ENSMUSG00000019978	Epb4.1l2	1101.75	335.75	-1.71434	6.8e-18
ENSMUSG00000028347	Tmeff1	92.25	7.75	-3.57328	6.88e-18
ENSMUSG00000009566	Fpgs	342	81.25	-2.07356	7.24e-18
ENSMUSG00000014444	Fam38a	277	60.5	-2.19488	7.53e-18
ENSMUSG00000017176	Nt5c3l	183.75	32	-2.5216	8.1e-18
ENSMUSG00000032561	Acpp	1032.75	313.5	-1.71995	8.46e-18
ENSMUSG00000035439	Haus8	310	71.25	-2.12131	8.73e-18
ENSMUSG00000020212	Mdm1	132.75	17.75	-2.90282	8.85e-18
ENSMUSG00000037991	A630055G03Rik	162.5	26	-2.64386	9.55e-18
ENSMUSG00000022748	2610528E23Rik	163.25	26.25	-2.63669	9.97e-18
ENSMUSG00000030929	Eri2	299	64.25	-2.21838	1.01e-17
ENSMUSG00000079067	Hmgn2-ps1	167.5	27.5	-2.60666	1.04e-17
ENSMUSG00000024247	Pkdcc	609.75	171	-1.83422	1.05e-17
ENSMUSG00000028654	Mycl1	677.5	169.75	-1.99681	1.21e-17
ENSMUSG00000024975	Pdcd4	3707.5	1235.75	-1.58506	1.3e-17
ENSMUSG00000024785	Rcl1	566.25	157	-1.85067	1.31e-17
ENSMUSG00000060860	Ube2s	1740.5	559.25	-1.63794	1.39e-17
ENSMUSG00000018822	Sfrp5	458.5	19	-4.59285	1.44e-17
ENSMUSG00000025986	Slc39a10	206	39.25	-2.39188	1.46e-17
ENSMUSG00000027201	Myef2	433.75	109.75	-1.98264	1.5e-17
ENSMUSG00000024007	Ppil1	818	243	-1.75114	1.5e-17
ENSMUSG00000027978	Prss12	132.25	18	-2.8772	1.59e-17
ENSMUSG00000033970	Rfc3	472.5	126	-1.90689	1.59e-17
ENSMUSG00000031904	Slc7a6	209.75	40.5	-2.37268	1.6e-17
ENSMUSG00000021932	Rnaseh2b	370.5	92.25	-2.00585	1.76e-17
ENSMUSG00000040860	Crocc	265.25	58	-2.19323	1.77e-17
ENSMUSG00000040034	Nup43	214.25	42	-2.35083	1.78e-17
ENSMUSG00000040209	Zfp704	895.75	154.75	-2.53316	2.08e-17
ENSMUSG00000014907	Naf1	219.25	43.75	-2.32522	2.13e-17
ENSMUSG00000018921	Pelp1	841.5	253	-1.73383	2.33e-17
ENSMUSG00000053646	Plxnb1	187	34	-2.45943	2.36e-17
ENSMUSG00000051278	4930422G04Rik	180.75	21.5	-3.07159	2.39e-17
ENSMUSG00000004356	Utp20	873	155	-2.49371	2.42e-17
ENSMUSG00000090290	Gm17296	185.25	33.5	-2.46724	2.42e-17
ENSMUSG00000033857	Engase	1328.5	422.5	-1.65277	2.82e-17
ENSMUSG00000027510	Rbm38	410.25	106.5	-1.94565	2.85e-17
ENSMUSG00000056209	Npm3	636	183.75	-1.79128	3.34e-17
ENSMUSG00000001440	Kpnb1	5856.25	2005	-1.54637	3.4e-17
ENSMUSG00000090867	Snhg1	643.75	186.5	-1.78732	3.43e-17
ENSMUSG00000024640	Psat1	291.5	51.5	-2.50085	4.06e-17
ENSMUSG00000059552	Trp53	1711.5	559	-1.61434	4.14e-17
ENSMUSG00000002297	Dbf4	597.75	120.25	-2.31351	4.29e-17
ENSMUSG00000040363	Bcor	589.75	168.75	-1.80522	4.4e-17
ENSMUSG00000020255	D10Wsu102e	710.5	210.5	-1.75501	4.49e-17
ENSMUSG00000002308	Cd320	192	36.25	-2.40505	4.84e-17
ENSMUSG00000025364	Pa2g4	3180	1077	-1.56201	5.23e-17
ENSMUSG00000021131	Erh	1441.75	467	-1.62633	5.58e-17
ENSMUSG00000023963	Cyp39a1	324.5	79.25	-2.03374	5.86e-17
ENSMUSG00000022704	Qtrtd1	394	103	-1.93555	7.05e-17
ENSMUSG00000075266	Cenpw	168.25	29.5	-2.51182	7.72e-17
ENSMUSG00000033294	Noc4l	555.5	158.75	-1.80703	7.89e-17
ENSMUSG00000018697	Aatf	508.25	142.75	-1.83205	8.92e-17
ENSMUSG00000021846	Peli2	129.75	18.5	-2.81014	9.17e-17
ENSMUSG00000000416	Cttnbp2	236.25	51.25	-2.20469	1.16e-16
ENSMUSG00000042429	Adora1	81.25	6.5	-3.64386	1.27e-16
ENSMUSG00000033706	Smyd5	449.5	123.75	-1.86089	1.47e-16
ENSMUSG00000063785	Utp14a	613.75	181.25	-1.75967	1.56e-16
ENSMUSG00000038335	Tsr1	1039.25	331.75	-1.64737	1.57e-16
ENSMUSG00000031467	Agpat5	816	252.75	-1.69086	1.62e-16
ENSMUSG00000040711	Sh3pxd2b	97	10.25	-3.24236	1.64e-16
ENSMUSG00000041879	Ipo9	1008	321	-1.65085	1.66e-16
ENSMUSG00000022369	Mtbp	289.75	69.5	-2.05972	1.74e-16
ENSMUSG00000026790	Odf2	861	269.25	-1.67707	1.82e-16
ENSMUSG00000005360	Slc1a3	487.5	76	-2.68133	1.83e-16
ENSMUSG00000043858	Nup62	1201.25	390.5	-1.62114	1.87e-16
ENSMUSG00000044340	Phlpp1	653.75	196	-1.73789	1.88e-16
ENSMUSG00000005973	Rcn1	166.25	29.75	-2.48239	1.95e-16
ENSMUSG00000031669	Gins3	124.25	17.5	-2.82782	1.98e-16
ENSMUSG00000020895	Tmem107	129.5	19	-2.76888	2.08e-16
ENSMUSG00000005566	Trim28	4708	1650.75	-1.51199	2.26e-16
ENSMUSG00000026873	Phf19	92	9.25	-3.31411	2.55e-16
ENSMUSG00000033732	Sf3b3	2931.75	1015.75	-1.52922	2.76e-16
ENSMUSG00000054115	Skp2	315.75	79.25	-1.9943	3.01e-16
ENSMUSG00000072653	Zfp783	157.5	27.5	-2.51785	3.04e-16
ENSMUSG00000046658	Zfp316	141.5	22.75	-2.63686	3.11e-16
ENSMUSG00000025036	Sfxn2	186	36.5	-2.34933	3.6e-16
ENSMUSG00000076431	Sox4	1167.75	91.5	-3.67382	3.68e-16
ENSMUSG00000018623	Mmp7	233.25	52	-2.16529	4.2e-16
ENSMUSG00000078762	Haus5	355.25	93.75	-1.92194	4.77e-16
ENSMUSG00000031198	Fundc2	386.5	104.75	-1.88352	4.99e-16
ENSMUSG00000022698	Naa50	1727.25	470.75	-1.87544	4.99e-16
ENSMUSG00000038525	Armc10	737	230	-1.68003	5.62e-16
ENSMUSG00000026566	Mpzl1	832	264.25	-1.65468	5.62e-16
ENSMUSG00000020492	Fam33a	194.5	39.75	-2.29074	5.84e-16
ENSMUSG00000060098	Prmt7	727.5	226.75	-1.68184	5.84e-16
ENSMUSG00000035735	Dagla	183.5	36.25	-2.33973	5.96e-16
ENSMUSG00000030086	Chchd6	115.25	15.75	-2.87134	6.07e-16
ENSMUSG00000049916	2610318N02Rik	99.25	11.5	-3.10943	6.26e-16
ENSMUSG00000034883	Lrr1	79.25	6.75	-3.55345	7.61e-16
ENSMUSG00000047832	Cdca4	520.75	153.5	-1.76235	7.77e-16
ENSMUSG00000046613	Vwa5b2	144.25	12.5	-3.52857	7.89e-16
ENSMUSG00000032216	Nedd4	4595.5	1159.75	-1.98641	8e-16
ENSMUSG00000026657	Frmd4a	176	34.25	-2.3614	8.57e-16
ENSMUSG00000029687	Ezh2	1040.25	342.25	-1.60381	8.81e-16
ENSMUSG00000086841	2410006H16Rik	514.75	151.75	-1.76218	8.84e-16
ENSMUSG00000027349	Fam98b	847	272	-1.63876	9.02e-16
ENSMUSG00000035365	4930547N16Rik	264	45.25	-2.54455	9.04e-16
ENSMUSG00000039715	Wdr34	151	26.5	-2.51048	9.06e-16
ENSMUSG00000031386	Hcfc1	3169.75	1122.75	-1.49733	9.2e-16
ENSMUSG00000032834	Pwp2	444	126.75	-1.80857	9.85e-16
ENSMUSG00000028358	Zfp618	74.25	5.75	-3.69076	9.91e-16
ENSMUSG00000004929	Thop1	641.25	197.75	-1.69721	9.94e-16
ENSMUSG00000034848	Ttc21b	149	26	-2.51873	1.03e-15
ENSMUSG00000029430	Ran	3500.75	1247	-1.4892	1.06e-15
ENSMUSG00000046318	Ccbe1	137	22.5	-2.60618	1.2e-15
ENSMUSG00000036422	Pcdh8	52.5	1.75	-4.90689	1.23e-15
ENSMUSG00000025869	Nop16	436	124.75	-1.80529	1.37e-15
ENSMUSG00000035829	Ppp1r26	113.25	15.75	-2.84609	1.44e-15
ENSMUSG00000037736	Limch1	42.5	0.5	-6.40939	1.75e-15
ENSMUSG00000024654	Asrgl1	89.25	9.5	-3.23185	1.79e-15
ENSMUSG00000039470	Zdhhc2	539.75	114.75	-2.2338	1.81e-15
ENSMUSG00000027379	Bub1	597.5	60.25	-3.30991	1.83e-15
ENSMUSG00000041974	2310008H04Rik	230	53	-2.11757	1.87e-15
ENSMUSG00000025086	Trub1	399.25	112.5	-1.82737	1.96e-15
ENSMUSG00000030322	Mbd4	123.75	19	-2.70336	2.05e-15
ENSMUSG00000031403	Dkc1	957.75	191.75	-2.32042	2.06e-15
ENSMUSG00000007050	Lsm2	526.75	158.75	-1.73036	2.07e-15
ENSMUSG00000078202	Nrarp	911	299.75	-1.60369	2.07e-15
ENSMUSG00000060950	Trmt61a	271	67.25	-2.01069	2.08e-15
ENSMUSG00000030796	Tead2	112.25	4.25	-4.72311	2.23e-15
ENSMUSG00000033453	Adamts15	307.75	75.5	-2.02721	2.24e-15
ENSMUSG00000048534	Amica1	694.75	171.75	-2.01618	2.26e-15
ENSMUSG00000020453	Patz1	345.5	93.75	-1.8818	2.39e-15
ENSMUSG00000073705	Apitd1	108.25	14.75	-2.87558	2.64e-15
ENSMUSG00000001576	Ergic1	1702.25	551	-1.62732	2.69e-15
ENSMUSG00000041491	Cep78	117	17.25	-2.76184	2.73e-15
ENSMUSG00000047044	D030056L22Rik	283.75	72.25	-1.97355	2.86e-15
ENSMUSG00000018417	Myo1b	507	141.25	-1.84373	2.89e-15
ENSMUSG00000081999	Gm13461	1447.75	394.5	-1.87572	3.08e-15
ENSMUSG00000031657	Heatr3	448.5	131.5	-1.77005	3.1e-15
ENSMUSG00000036667	Fam115a	129.25	21	-2.6217	3.34e-15
ENSMUSG00000046574	Prr12	626.5	197.25	-1.66729	3.57e-15
ENSMUSG00000069808	Fam57a	194.75	42	-2.21316	3.6e-15
ENSMUSG00000089715	Cbx6	525.25	62.75	-3.06532	3.72e-15
ENSMUSG00000037325	Bbs7	62.25	3.75	-4.05311	4.12e-15
ENSMUSG00000031629	Mlf1ip	169.25	33.75	-2.3262	4.15e-15
ENSMUSG00000022476	Polr3h	173.75	35.25	-2.30132	4.27e-15
ENSMUSG00000045045	Lrfn4	283.5	73	-1.95738	4.58e-15
ENSMUSG00000042367	Gjb3	441.5	109	-2.01809	4.85e-15
ENSMUSG00000022554	Fam203a	271	68.75	-1.97886	5.04e-15
ENSMUSG00000013275	Slc41a1	218.5	50.5	-2.11328	5.13e-15
ENSMUSG00000032254	Kif23	1322.5	262.75	-2.33151	5.14e-15
ENSMUSG00000033826	Dnahc8	1102.25	223.25	-2.30372	5.39e-15
ENSMUSG00000026655	Fam107b	1876.75	668.5	-1.48924	5.62e-15
ENSMUSG00000029191	Rfc1	941.75	317	-1.57086	5.83e-15
ENSMUSG00000000957	Mmp14	490.25	149	-1.71821	6.58e-15
ENSMUSG00000026676	Ccdc3	50.25	1.75	-4.8437	6.59e-15
ENSMUSG00000022475	Hdac7	175.25	36.25	-2.27336	6.76e-15
ENSMUSG00000026646	Suv39h2	151.25	28.5	-2.4079	7.22e-15
ENSMUSG00000025867	Cplx2	141.5	10.5	-3.75234	7.25e-15
ENSMUSG00000004897	Hdgf	4668.75	1730	-1.43226	7.54e-15
ENSMUSG00000031730	Dhodh	315	85.25	-1.88558	7.71e-15
ENSMUSG00000039929	Urb1	330.75	91	-1.8618	7.93e-15
ENSMUSG00000025134	Alyref	1357.25	475.75	-1.51241	7.96e-15
ENSMUSG00000048373	Fgfbp1	854.5	286	-1.57907	8.05e-15
ENSMUSG00000028560	Usp1	1404.75	494.25	-1.507	8.47e-15
ENSMUSG00000074088	Snrnp40	878.75	295.75	-1.57107	9.03e-15
ENSMUSG00000038900	Rpl12	6835.25	2152	-1.66732	9.14e-15
ENSMUSG00000025209	Peo1	665.25	215.5	-1.62621	9.28e-15
ENSMUSG00000030588	Yif1b	284.75	74.75	-1.92955	9.37e-15
ENSMUSG00000030189	Csda	3569.75	1319	-1.43638	9.81e-15
ENSMUSG00000029790	Tsga14	89.75	10.5	-3.09552	9.94e-15
ENSMUSG00000029363	Rfc5	864.75	291.25	-1.57003	1.04e-14
ENSMUSG00000023169	Slc38a1	1679.75	600.75	-1.48341	1.06e-14
ENSMUSG00000019777	Hdac2	1292.75	453.75	-1.51047	1.07e-14
ENSMUSG00000032782	Cntrob	542.75	170.25	-1.67263	1.11e-14
ENSMUSG00000036285	Noa1	598.25	191.25	-1.64529	1.17e-14
ENSMUSG00000030725	Lipt2	237.75	32	-2.8933	1.26e-14
ENSMUSG00000044702	Palb2	184.25	40	-2.20359	1.27e-14
ENSMUSG00000037628	Cdkn3	199.5	45.25	-2.1404	1.31e-14
ENSMUSG00000041438	Cirh1a	457	138.75	-1.71971	1.31e-14
ENSMUSG00000002718	Cse1l	1506	470.25	-1.67922	1.33e-14
ENSMUSG00000022018	1190002H23Rik	56.5	3	-4.23522	1.39e-14
ENSMUSG00000053897	Slc39a8	318.25	87.75	-1.85869	1.46e-14
ENSMUSG00000038126	Mphosph9	371.75	77.25	-2.26673	1.65e-14
ENSMUSG00000022177	Haus4	494	101.5	-2.28303	1.68e-14
ENSMUSG00000039781	Azi1	126.5	21.5	-2.55673	1.78e-14
ENSMUSG00000038816	Ctnnal1	449.75	137	-1.71495	1.82e-14
ENSMUSG00000028933	Xrcc2	82.75	9	-3.20076	1.85e-14
ENSMUSG00000058729	Lin9	217.5	52	-2.06443	1.88e-14
ENSMUSG00000025265	Fgd1	125.5	21.25	-2.56215	1.91e-14
ENSMUSG00000029782	Tmem209	554.25	176.5	-1.65087	1.91e-14
ENSMUSG00000026556	Vangl2	65.75	5	-3.71699	2.08e-14
ENSMUSG00000063802	Hspbp1	528.25	167	-1.66137	2.1e-14
ENSMUSG00000032040	Dcps	433	131.25	-1.72205	2.18e-14
ENSMUSG00000028318	Polr1e	178.5	38.75	-2.20366	2.28e-14
ENSMUSG00000042446	Zmym4	384.25	113.25	-1.76253	2.38e-14
ENSMUSG00000054321	Taf4b	142.25	26.75	-2.41082	2.39e-14
ENSMUSG00000012443	Kif11	1761.75	185.25	-3.24946	2.4e-14
ENSMUSG00000032180	Tmed1	189.75	42.75	-2.1501	2.55e-14
ENSMUSG00000017493	Igfbp4	732.5	81.5	-3.16796	2.72e-14
ENSMUSG00000049881	2810025M15Rik	138.75	25.75	-2.42984	2.75e-14
ENSMUSG00000053128	Rnf26	833.25	284.5	-1.55032	2.75e-14
ENSMUSG00000066307	Rad54b	43.25	1	-5.43463	2.77e-14
ENSMUSG00000026020	Nop58	1376.75	340.25	-2.0166	2.81e-14
ENSMUSG00000028430	Nol6	981	341.5	-1.52237	2.84e-14
ENSMUSG00000052751	Repin1	161.75	33.5	-2.27153	3.28e-14
ENSMUSG00000071497	Nutf2-ps1	1001	350.5	-1.51396	3.49e-14
ENSMUSG00000063480	Nhp2l1	1323.25	475.5	-1.47657	3.64e-14
ENSMUSG00000034317	Trim59	544	86.5	-2.65283	3.91e-14
ENSMUSG00000031303	Map3k15	101.25	14.5	-2.8038	3.97e-14
ENSMUSG00000033632	AW554918	144.5	28	-2.36757	4.11e-14
ENSMUSG00000026694	Mettl13	314.75	88.75	-1.82639	4.32e-14
ENSMUSG00000022360	Atad2	1098.5	108.25	-3.3431	4.64e-14
ENSMUSG00000032313	AI118078	58.5	3.75	-3.96347	4.84e-14
ENSMUSG00000000628	Hk2	876.5	304.5	-1.52531	5e-14
ENSMUSG00000028896	Rcc1	1142.25	408.25	-1.48435	5.34e-14
ENSMUSG00000028495	Rps6	9197.5	3560.25	-1.36926	5.56e-14
ENSMUSG00000025747	Tyms	1041.25	369.25	-1.49565	5.6e-14
ENSMUSG00000022792	Yars2	493.75	157.5	-1.64843	6.16e-14
ENSMUSG00000033906	Zdhhc15	212.25	52.25	-2.02226	7.95e-14
ENSMUSG00000057406	Whsc1	1875.25	699	-1.42372	7.95e-14
ENSMUSG00000067149	Igj	5511.75	279.75	-4.3003	8.02e-14
ENSMUSG00000001053	N4bp3	147.75	29.75	-2.3122	8.03e-14
ENSMUSG00000008373	Prpf31	753	259.5	-1.53692	8.83e-14
ENSMUSG00000032300	1700017B05Rik	497.75	160.5	-1.63285	9.47e-14
ENSMUSG00000025001	Hells	998.25	153.5	-2.70116	9.56e-14
ENSMUSG00000031984	2810004N23Rik	417	129.5	-1.6871	9.84e-14
ENSMUSG00000024764	Naa40	816.5	285	-1.51849	9.97e-14
ENSMUSG00000076609	Igkc	5648.25	277	-4.34985	1.07e-13
ENSMUSG00000038047	Haus6	359.5	93.25	-1.94682	1.31e-13
ENSMUSG00000035726	Supt16h	1966.25	742.25	-1.40547	1.41e-13
ENSMUSG00000022528	Hes1	1287	473.25	-1.44334	1.47e-13
ENSMUSG00000024855	Pacs1	195.75	47.25	-2.05063	1.51e-13
ENSMUSG00000025474	Tubgcp2	467.75	150.5	-1.63597	1.54e-13
ENSMUSG00000023345	Poc1a	337.5	100.5	-1.74769	1.73e-13
ENSMUSG00000062937	Mtap	275	76.75	-1.84119	1.74e-13
ENSMUSG00000022283	Pabpc1	19906.2	7898.75	-1.33353	1.74e-13
ENSMUSG00000038980	BC066135	55.25	3.5	-3.98055	1.84e-13
ENSMUSG00000000594	Gm2a	320	94	-1.76734	1.88e-13
ENSMUSG00000030199	Etv6	1544.5	578.5	-1.41675	1.98e-13
ENSMUSG00000024891	Slc29a2	85.5	11	-2.95842	2e-13
ENSMUSG00000061981	Flot2	222	57.25	-1.95521	2.01e-13
ENSMUSG00000026377	Mki67ip	637.75	218.25	-1.54701	2.04e-13
ENSMUSG00000011257	Pabpc4	2458	944.25	-1.38024	2.13e-13
ENSMUSG00000078954	Arhgap8	204.5	51	-2.00353	2.24e-13
ENSMUSG00000063810	Alms1	361.75	48.75	-2.89152	2.29e-13
ENSMUSG00000052512	Nav2	512.25	98	-2.38599	2.43e-13
ENSMUSG00000036305	Gm15430	394.25	120.25	-1.71307	2.43e-13
ENSMUSG00000027430	Dtd1	171.5	39.25	-2.12744	2.48e-13
ENSMUSG00000005846	Rsl1d1	1229.75	455	-1.43443	2.48e-13
ENSMUSG00000024968	Rcor2	70	7	-3.32193	2.57e-13
ENSMUSG00000037242	Clic4	550.75	185	-1.57387	2.65e-13
ENSMUSG00000024097	Srsf7	1994	761.75	-1.38828	2.65e-13
ENSMUSG00000005533	Igf1r	210	35	-2.58496	2.74e-13
ENSMUSG00000036992	Nxt1	216.5	55.75	-1.95732	2.79e-13
ENSMUSG00000049235	Gm7324	57	4	-3.83289	2.8e-13
ENSMUSG00000037805	Rpl10a	1293.25	451	-1.5198	2.88e-13
ENSMUSG00000028018	Gstcd	310.75	91.5	-1.76391	2.96e-13
ENSMUSG00000069135	Fgfr1op	425.75	136.25	-1.64375	3.02e-13
ENSMUSG00000026245	Farsb	1727	656.5	-1.3954	3.08e-13
ENSMUSG00000023919	Cenpq	175.5	41	-2.09778	3.19e-13
ENSMUSG00000035274	Tpbg	90.75	9	-3.3339	3.28e-13
ENSMUSG00000024999	Noc3l	375.25	111.75	-1.74758	3.64e-13
ENSMUSG00000060036	Rpl3	19988.2	6996.75	-1.5144	3.83e-13
ENSMUSG00000068101	Cenpm	142.75	20	-2.83542	3.85e-13
ENSMUSG00000026411	Tmem9	166	27.5	-2.59368	3.87e-13
ENSMUSG00000030678	Maz	2659	1035.5	-1.36056	3.9e-13
ENSMUSG00000076614	Ighg1	33.75	0.25	-7.07682	4.03e-13
ENSMUSG00000042029	Ncapg2	741.25	71	-3.38407	4.32e-13
ENSMUSG00000039982	Dtx4	977.75	358.25	-1.4485	4.38e-13
ENSMUSG00000036693	Nop14	510	171	-1.5765	4.65e-13
ENSMUSG00000024966	Stip1	1843.25	708.5	-1.37941	4.67e-13
ENSMUSG00000055760	Gemin6	188.5	46.25	-2.02704	4.74e-13
ENSMUSG00000054920	Klhl5	246.5	68	-1.85798	4.98e-13
ENSMUSG00000025967	Eef1b2	9598.75	3860	-1.31425	5.3e-13
ENSMUSG00000017724	Etv4	39.5	1	-5.30378	5.61e-13
ENSMUSG00000056612	Ppp1r14b	1262.5	475.25	-1.40952	5.61e-13
ENSMUSG00000039842	Mcph1	310	92.75	-1.74085	5.78e-13
ENSMUSG00000074653	Lrrc31	294.25	78	-1.9155	6.19e-13
ENSMUSG00000026235	Epha4	75	8.75	-3.09954	6.52e-13
ENSMUSG00000015880	Ncapg	784.25	109.5	-2.84038	6.7e-13
ENSMUSG00000044966	Fbxo48	59	4.75	-3.63472	6.73e-13
ENSMUSG00000039481	Nrtn	75.75	9	-3.07325	7.11e-13
ENSMUSG00000071866	Ppia	703.5	250.5	-1.48974	7.11e-13
ENSMUSG00000057236	Rbbp4	2727.5	962.5	-1.50272	7.3e-13
ENSMUSG00000021326	Trim27	828.5	301.25	-1.45954	7.3e-13
ENSMUSG00000027342	Pcna	3192.75	1265.5	-1.33509	7.48e-13
ENSMUSG00000024735	Prpf19	2350.5	921.75	-1.35052	7.55e-13
ENSMUSG00000029472	Anapc5	3037.25	1202.5	-1.33673	7.66e-13
ENSMUSG00000074802	Gas2l3	350.75	75.75	-2.21113	7.78e-13
ENSMUSG00000019992	Fam54a	124.5	24.25	-2.36009	8.33e-13
ENSMUSG00000058006	Mdn1	1170	266.5	-2.1343	8.38e-13
ENSMUSG00000020834	Dhrs13	132.5	27	-2.29496	8.51e-13
ENSMUSG00000024353	2010001M09Rik	66.5	3.75	-4.14839	9.03e-13
ENSMUSG00000018379	Srsf1	4827.5	1940.25	-1.31503	9.19e-13
ENSMUSG00000041219	Arhgap11a	1343.25	436.5	-1.62167	9.2e-13
ENSMUSG00000044533	Rps2	26031.5	10465.8	-1.31458	9.36e-13
ENSMUSG00000022394	L3mbtl2	562.75	195	-1.52902	9.56e-13
ENSMUSG00000028538	St3gal3	162.5	37.75	-2.10589	9.68e-13
ENSMUSG00000084274	Gm12504	113	20	-2.49825	1.03e-12
ENSMUSG00000020439	Smtn	498.25	169.25	-1.55771	1.03e-12
ENSMUSG00000037541	Shank2	557	193	-1.52908	1.03e-12
ENSMUSG00000020044	Timp3	100	8.5	-3.55639	1.07e-12
ENSMUSG00000031754	Nudt21	903.25	334.5	-1.43312	1.14e-12
ENSMUSG00000044461	Shisa2	572.5	128.25	-2.15832	1.19e-12
ENSMUSG00000023988	Bysl	356	112.75	-1.65875	1.22e-12
ENSMUSG00000002748	Baz1b	2803	1116	-1.32863	1.22e-12
ENSMUSG00000074800	Gm4149	397	129.25	-1.61897	1.27e-12
ENSMUSG00000025153	Fasn	2989.25	1196	-1.32157	1.42e-12
ENSMUSG00000002055	Spag5	1040.75	392.75	-1.40594	1.48e-12
ENSMUSG00000071644	Eef1g	12655.2	5192.25	-1.2853	1.48e-12
ENSMUSG00000032053	Pou2af1	71.5	2.75	-4.70044	1.62e-12
ENSMUSG00000044716	Dok7	49.5	3	-4.04439	1.7e-12
ENSMUSG00000028851	Nudc	1648	644.75	-1.3539	1.72e-12
ENSMUSG00000020949	Fkbp3	620.25	221	-1.4888	1.73e-12
ENSMUSG00000062933	Gm10123	18124.8	7482.75	-1.27632	1.87e-12
ENSMUSG00000021176	2610021K21Rik	73.75	9	-3.03465	2.02e-12
ENSMUSG00000022433	Csnk1e	287.25	86.75	-1.72737	2.07e-12
ENSMUSG00000062175	Tgif2	234	33.5	-2.80428	2.28e-12
ENSMUSG00000026389	Steap3	443.5	150	-1.56397	2.34e-12
ENSMUSG00000046364	Rpl27a	1063.5	407	-1.38572	2.77e-12
ENSMUSG00000068015	Lrch1	526.5	184.75	-1.51086	2.88e-12
ENSMUSG00000037278	Tmem97	1511.5	594	-1.34745	2.88e-12
ENSMUSG00000001911	Nfix	953.25	361.5	-1.39886	2.9e-12
ENSMUSG00000050071	Bex1	59.75	5.5	-3.44144	2.95e-12
ENSMUSG00000089901	Gm8113	74.75	9.5	-2.97607	3.01e-12
ENSMUSG00000038685	Rtel1	509	178	-1.51579	3.23e-12
ENSMUSG00000020108	Ddit4	919	348	-1.40098	3.23e-12
ENSMUSG00000073775	Kti12	404.5	135.25	-1.58051	3.32e-12
ENSMUSG00000032589	Bsn	229.25	65	-1.81841	3.56e-12
ENSMUSG00000021958	Pinx1	151	35.25	-2.09885	3.77e-12
ENSMUSG00000085385	9430008C03Rik	379	125.25	-1.59739	3.78e-12
ENSMUSG00000026421	Csrp1	436.75	87.25	-2.32358	3.95e-12
ENSMUSG00000013155	E130303B06Rik	94.75	15.75	-2.58877	3.97e-12
ENSMUSG00000044700	Tmem201	585.75	210.75	-1.47475	4.11e-12
ENSMUSG00000030521	Mphosph10	325.5	103.75	-1.64955	4.13e-12
ENSMUSG00000005899	Smpd4	969	370.75	-1.38605	4.19e-12
ENSMUSG00000053411	Cbx7	571.5	205	-1.47913	4.25e-12
ENSMUSG00000031928	Mre11a	530.25	188	-1.49594	4.36e-12
ENSMUSG00000033149	Phldb2	98.25	8.5	-3.53092	4.54e-12
ENSMUSG00000000125	Wnt3	46.75	2.75	-4.08746	4.86e-12
ENSMUSG00000025925	Terf1	343.5	111.5	-1.62327	4.86e-12
ENSMUSG00000052926	Rnaseh2a	619.75	215	-1.52735	5.14e-12
ENSMUSG00000032092	Mpzl2	1408.5	557.25	-1.33776	5.18e-12
ENSMUSG00000028690	Mmachc	267	80.75	-1.72531	5.25e-12
ENSMUSG00000045319	5430407P10Rik	210.75	58.5	-1.84902	5.36e-12
ENSMUSG00000027684	Mecom	294	55	-2.41831	5.38e-12
ENSMUSG00000035351	Nup37	294.75	92	-1.67979	5.43e-12
ENSMUSG00000031683	Lsm6	562.25	202.25	-1.47507	5.44e-12
ENSMUSG00000040102	Klhdc5	251.75	74.75	-1.75185	5.48e-12
ENSMUSG00000042210	Abhd14a	608.5	197.5	-1.6234	5.52e-12
ENSMUSG00000031885	Cbfb	793.5	299.25	-1.40688	5.68e-12
ENSMUSG00000021023	1110008L16Rik	417	142.25	-1.55162	5.86e-12
ENSMUSG00000022314	Rad21	4486.25	1862.25	-1.26846	6.23e-12
ENSMUSG00000076937	Iglc2	95.75	4.25	-4.49374	6.36e-12
ENSMUSG00000029504	Ddx51	408.75	139.25	-1.55354	6.63e-12
ENSMUSG00000029276	Glmn	100.25	18	-2.47753	7.06e-12
ENSMUSG00000036678	Aaas	368.25	122.75	-1.58496	7.12e-12
ENSMUSG00000032412	Atp1b3	795.5	301.5	-1.3997	7.14e-12
ENSMUSG00000028066	Pmf1	701	261.75	-1.42122	7.2e-12
ENSMUSG00000024251	Thada	327.75	106.25	-1.62513	7.49e-12
ENSMUSG00000036371	Serbp1	5455	2280.5	-1.25823	7.58e-12
ENSMUSG00000003379	Cd79a	50.75	3.75	-3.75845	7.8e-12
ENSMUSG00000028034	Fubp1	1514.5	604.5	-1.32503	7.81e-12
ENSMUSG00000026037	Orc2	325.5	105.5	-1.62541	7.97e-12
ENSMUSG00000022833	Ccdc14	145.75	34.25	-2.08932	8.02e-12
ENSMUSG00000027699	Ect2	1175.25	169.75	-2.79148	8.04e-12
ENSMUSG00000028621	Cyb5rl	156.5	37	-2.08057	8.05e-12
ENSMUSG00000082209	Eif4a-ps4	2210.5	903.25	-1.29118	8.27e-12
ENSMUSG00000037907	Ankrd13b	334.75	109.5	-1.61215	8.57e-12
ENSMUSG00000021149	Gtpbp4	765.5	290	-1.40035	8.6e-12
ENSMUSG00000027351	Spred1	421	145.25	-1.53528	8.68e-12
ENSMUSG00000040749	Siah1b	122.75	26	-2.23914	8.96e-12
ENSMUSG00000038279	Nop2	866.25	333.25	-1.37818	9.44e-12
ENSMUSG00000023044	Csad	380.25	128.75	-1.56238	9.95e-12
ENSMUSG00000044469	Tnfaip8l1	223	64.5	-1.78967	1.01e-11
ENSMUSG00000086583	Gm15500	15965	6579.25	-1.27892	1.02e-11
ENSMUSG00000020451	Limk2	2791	1154.75	-1.2732	1.02e-11
ENSMUSG00000041712	Ubr7	609.75	225.25	-1.43669	1.05e-11
ENSMUSG00000029147	Ppm1g	1991.75	814	-1.29094	1.06e-11
ENSMUSG00000039630	Hnrnpu	9000.25	3811.25	-1.2397	1.07e-11
ENSMUSG00000018362	Kpna2	2572.5	1062.5	-1.27571	1.08e-11
ENSMUSG00000027804	Ppid	861.5	332.25	-1.37458	1.09e-11
ENSMUSG00000052373	Mpp3	46.75	3	-3.96193	1.12e-11
ENSMUSG00000030036	Mogs	1629.5	660	-1.30389	1.12e-11
ENSMUSG00000038046	Rnmtl1	186.25	50.25	-1.89004	1.18e-11
ENSMUSG00000031311	Nono	4888.25	2056	-1.24948	1.18e-11
ENSMUSG00000041360	D19Bwg1357e	762	290.5	-1.39125	1.19e-11
ENSMUSG00000048779	P2ry6	119.75	25.25	-2.24567	1.22e-11
ENSMUSG00000040195	Tmem194	482.5	172.25	-1.48602	1.22e-11
ENSMUSG00000086802	2700038G22Rik	57.25	5.5	-3.37977	1.31e-11
ENSMUSG00000022325	Pop1	178	47.25	-1.91349	1.35e-11
ENSMUSG00000024352	Spata24	42.75	2.25	-4.24793	1.38e-11
ENSMUSG00000053907	Mat2a	2609	1083	-1.26846	1.38e-11
ENSMUSG00000038510	Rpf2	247.5	75	-1.72247	1.39e-11
ENSMUSG00000022687	Boc	61	6.5	-3.2303	1.4e-11
ENSMUSG00000020156	Mum1	882.5	343	-1.36339	1.42e-11
ENSMUSG00000028431	Ikbkap	516.5	187.25	-1.4638	1.43e-11
ENSMUSG00000025591	1810029B16Rik	170	44.25	-1.94179	1.45e-11
ENSMUSG00000030872	Gga2	199.75	56	-1.8347	1.53e-11
ENSMUSG00000049396	Gemin4	274.5	35.5	-2.95092	1.55e-11
ENSMUSG00000036777	Anln	865.25	110.75	-2.96581	1.58e-11
ENSMUSG00000021466	Ptch1	391.5	135	-1.53605	1.61e-11
ENSMUSG00000026000	Lancl1	375.25	128.25	-1.54889	1.65e-11
ENSMUSG00000040596	Pogk	346.75	105.25	-1.72008	1.69e-11
ENSMUSG00000021595	Nsun2	2313.25	960.25	-1.26844	1.74e-11
ENSMUSG00000000085	Scmh1	242	73.25	-1.72411	1.75e-11
ENSMUSG00000036768	Kif15	918.25	130	-2.82038	1.98e-11
ENSMUSG00000026049	1700029F09Rik	256.5	79.5	-1.68993	2.05e-11
ENSMUSG00000024537	Psmg2	339	113.75	-1.57542	2.07e-11
ENSMUSG00000020629	Adi1	546.75	171.25	-1.67478	2.08e-11
ENSMUSG00000038342	Mlxip	2616.25	1094.75	-1.2569	2.11e-11
ENSMUSG00000033596	Rfwd3	1584	648.5	-1.28839	2.12e-11
ENSMUSG00000003848	Nob1	544.25	201	-1.43707	2.24e-11
ENSMUSG00000028820	Sfpq	5191.5	2212	-1.2308	2.26e-11
ENSMUSG00000029394	Cdk2ap1	826	322	-1.35908	2.27e-11
ENSMUSG00000033998	Kcnk1	811.25	316	-1.36022	2.39e-11
ENSMUSG00000007836	Hnrnpa0	3738	1584.25	-1.23847	2.43e-11
ENSMUSG00000010048	Ifrd2	1072	429	-1.32126	2.53e-11
ENSMUSG00000040621	Gemin8	75.5	11	-2.77897	2.6e-11
ENSMUSG00000063275	Ptpla	547.25	203	-1.43072	2.62e-11
ENSMUSG00000068115	Ninl	107	21.5	-2.3152	2.69e-11
ENSMUSG00000032399	Rpl4	24692.8	10701	-1.20634	2.74e-11
ENSMUSG00000068270	Shroom4	36.25	1.25	-4.85798	2.77e-11
ENSMUSG00000002274	Metrn	62.5	7.25	-3.1078	2.87e-11
ENSMUSG00000074182	Znhit6	188.25	52.5	-1.84226	2.87e-11
ENSMUSG00000091625	Lsm5	300.75	98.75	-1.60671	2.98e-11
ENSMUSG00000024962	Vegfb	243.5	75	-1.69896	3e-11
ENSMUSG00000026425	Srgap2	238	72.75	-1.70994	3.01e-11
ENSMUSG00000023147	Wrb	145.75	36	-2.01743	3.17e-11
ENSMUSG00000017009	Sdc4	4966.75	2128	-1.2228	3.19e-11
ENSMUSG00000001909	Trmt1	1431.25	587.75	-1.284	3.33e-11
ENSMUSG00000032221	Mns1	64.75	8	-3.01681	3.6e-11
ENSMUSG00000020392	Cdkn2aipnl	752.5	293.25	-1.35956	3.6e-11
ENSMUSG00000060261	Gtf2i	1897.25	792.75	-1.25897	3.8e-11
ENSMUSG00000041930	BC057022	123.5	11.25	-3.45651	3.81e-11
ENSMUSG00000035443	Thyn1	373	130	-1.52066	3.83e-11
ENSMUSG00000020738	Sumo2	2000.75	838.25	-1.25509	3.86e-11
ENSMUSG00000040824	Snrpd2	1336.75	495.25	-1.4325	3.92e-11
ENSMUSG00000040728	Esrp1	2656	1125.75	-1.23837	4.04e-11
ENSMUSG00000086290	Snhg12	316.5	106.25	-1.57474	4.11e-11
ENSMUSG00000020460	Rps27a	3687.25	1578.5	-1.22399	4.22e-11
ENSMUSG00000012483	Rpa3	329.75	112	-1.55787	4.31e-11
ENSMUSG00000037020	Wdr62	179	49.5	-1.85446	4.35e-11
ENSMUSG00000026039	Sgol2	350.25	32.25	-3.44101	4.46e-11
ENSMUSG00000027999	Pla2g12a	242.5	75.5	-1.68344	4.56e-11
ENSMUSG00000052911	Lamb2	74.25	11	-2.75489	4.73e-11
ENSMUSG00000000782	Tcf7	183	51.25	-1.83622	4.75e-11
ENSMUSG00000028683	Eif2b3	183	51.25	-1.83622	4.75e-11
ENSMUSG00000048218	Amigo2	72	6.5	-3.46949	4.95e-11
ENSMUSG00000034064	Poglut1	351	121.5	-1.53051	5.03e-11
ENSMUSG00000039081	Zfp503	242.5	76	-1.67391	5.72e-11
ENSMUSG00000049823	Zbtb12	111.75	24	-2.21917	6e-11
ENSMUSG00000045817	Zfp36l2	5979.25	2599.75	-1.20159	6e-11
ENSMUSG00000020650	Bcap29	266	86	-1.62902	6.14e-11
ENSMUSG00000028651	Ppie	459.75	169	-1.44383	6.15e-11
ENSMUSG00000014980	Tsen15	135	32.75	-2.04339	6.21e-11
ENSMUSG00000058704	Memo1	534.25	201.5	-1.40674	6.36e-11
ENSMUSG00000013076	Amotl1	40.75	2.25	-4.1788	6.38e-11
ENSMUSG00000030753	Prkrir	1028.75	418.25	-1.29845	6.41e-11
ENSMUSG00000030726	Pold3	853.25	341.25	-1.32214	6.51e-11
ENSMUSG00000041272	Tox	330	113.5	-1.53977	6.92e-11
ENSMUSG00000016382	Pls3	201.5	25	-3.01078	7.04e-11
ENSMUSG00000030342	Cd9	817.25	326	-1.32591	7.05e-11
ENSMUSG00000021194	Chga	1786.25	300	-2.5739	7.27e-11
ENSMUSG00000038301	Snx10	285	94.5	-1.59258	7.39e-11
ENSMUSG00000000740	Rpl13	8947.25	3775.5	-1.24478	7.39e-11
ENSMUSG00000058569	Tmed9	1209	499.25	-1.27598	7.55e-11
ENSMUSG00000039137	Whrn	370	131	-1.49796	7.65e-11
ENSMUSG00000020358	Hnrnpab	7439.75	3259.75	-1.19049	7.77e-11
ENSMUSG00000052533	Nup188	1015.5	414.25	-1.29362	7.92e-11
ENSMUSG00000044312	Neurog3	137.75	3	-5.52095	8.48e-11
ENSMUSG00000029510	Gpc2	43.75	3	-3.86625	8.8e-11
ENSMUSG00000055184	Fam72a	55	5.75	-3.2578	8.82e-11
ENSMUSG00000028345	Tex10	449.5	166	-1.43714	8.82e-11
ENSMUSG00000021506	Pitx1	305.5	103.75	-1.55806	8.92e-11
ENSMUSG00000028514	Usp24	2028.75	855.75	-1.24533	8.92e-11
ENSMUSG00000028081	Rps3a	16006.8	7093.75	-1.17406	1.03e-10
ENSMUSG00000001785	Pwp1	567.5	218.5	-1.37699	1.05e-10
ENSMUSG00000045455	Gm9797	112.5	22.25	-2.33805	1.06e-10
ENSMUSG00000038299	Wdr36	924.5	376.5	-1.29602	1.07e-10
ENSMUSG00000090846	Lsm3	549.75	211	-1.38153	1.12e-10
ENSMUSG00000035451	Foxa1	371.5	133	-1.48194	1.15e-10
ENSMUSG00000003438	Timm50	1185.25	493	-1.26553	1.15e-10
ENSMUSG00000061458	Nol10	254	82.5	-1.62236	1.18e-10
ENSMUSG00000027378	Nphp1	57.25	6.5	-3.13876	1.19e-10
ENSMUSG00000031709	Tbc1d9	283.25	95	-1.57608	1.19e-10
ENSMUSG00000027332	Ivd	867	352	-1.30046	1.23e-10
ENSMUSG00000038812	Trmt112	419.5	154.25	-1.4434	1.25e-10
ENSMUSG00000027671	Actl6a	1008.25	415	-1.28067	1.25e-10
ENSMUSG00000026473	Glul	1161.5	465.25	-1.31991	1.26e-10
ENSMUSG00000025962	Fastkd2	686.75	272.25	-1.33485	1.27e-10
ENSMUSG00000074886	Grk6	1169	487	-1.26328	1.3e-10
ENSMUSG00000042524	Sun2	404.75	148	-1.45143	1.31e-10
ENSMUSG00000001674	Ddx18	661	261	-1.3406	1.31e-10
ENSMUSG00000020328	Nudcd2	611	239	-1.35416	1.34e-10
ENSMUSG00000020929	Eftud2	1742	743.25	-1.22883	1.34e-10
ENSMUSG00000059939	9430015G10Rik	404.5	148	-1.45054	1.35e-10
ENSMUSG00000025872	Thoc3	569.75	220.75	-1.36792	1.35e-10
ENSMUSG00000055717	Slain1	182.25	52.75	-1.78868	1.36e-10
ENSMUSG00000035049	Rrp12	514.25	196.5	-1.38794	1.43e-10
ENSMUSG00000021464	Ror2	139.25	35.5	-1.97179	1.44e-10
ENSMUSG00000014786	Slc9a5	134.75	33.75	-1.99733	1.45e-10
ENSMUSG00000019917	2010-09-01	215	66.5	-1.69291	1.46e-10
ENSMUSG00000047534	Mis18bp1	472.25	62	-2.92921	1.52e-10
ENSMUSG00000090553	Snrpe	1045.5	433.5	-1.27009	1.54e-10
ENSMUSG00000069682	Gm10275	3885.75	1275.25	-1.60741	1.56e-10
ENSMUSG00000043015	Tmem194b	115	26.25	-2.13124	1.58e-10
ENSMUSG00000029312	Klhl8	67.75	9.75	-2.79675	1.59e-10
ENSMUSG00000031391	L1cam	1843.75	717.5	-1.36159	1.6e-10
ENSMUSG00000030770	Parva	1306	550.75	-1.24569	1.63e-10
ENSMUSG00000020657	Dnajc27	53	5.5	-3.26849	1.65e-10
ENSMUSG00000016637	Ift27	107.5	23.5	-2.1936	1.66e-10
ENSMUSG00000041075	Fzd7	487.5	185.5	-1.39398	1.71e-10
ENSMUSG00000062127	Cttnbp2nl	694.25	277.5	-1.32297	1.73e-10
ENSMUSG00000022842	Ece2	141	36.5	-1.94973	1.8e-10
ENSMUSG00000037029	Zfp146	450.5	169.5	-1.41024	1.86e-10
ENSMUSG00000042215	Bag2	55.5	6.25	-3.15056	1.92e-10
ENSMUSG00000024498	Tcerg1	1250.5	527.75	-1.24458	1.94e-10
ENSMUSG00000086448	9330162012Rik	163	45.5	-1.84093	1.98e-10
ENSMUSG00000070425	Trpc2	396.75	146	-1.44226	1.98e-10
ENSMUSG00000052293	Taf9	781.75	317.5	-1.29995	1.98e-10
ENSMUSG00000029014	Dnajc2	898.5	370	-1.27999	2.02e-10
ENSMUSG00000028936	Rpl22	4270.5	1815.75	-1.23384	2.02e-10
ENSMUSG00000091228	Gm20390	1465.5	625	-1.22946	2.03e-10
ENSMUSG00000039221	Rpl22l1	1437	612.25	-1.23087	2.04e-10
ENSMUSG00000063317	Usp31	203.5	36.75	-2.46921	2.06e-10
ENSMUSG00000051396	Hspa14	828.5	338.75	-1.29028	2.06e-10
ENSMUSG00000032436	Cmtm7	182.25	53.5	-1.76831	2.07e-10
ENSMUSG00000022774	Ncbp2	447	168.5	-1.40753	2.12e-10
ENSMUSG00000037461	Ints7	862.5	354.25	-1.28376	2.13e-10
ENSMUSG00000036834	Plch1	571.5	118.75	-2.26683	2.15e-10
ENSMUSG00000008450	Nutf2	146.5	38	-1.94683	2.19e-10
ENSMUSG00000024312	Wdr46	705.5	284	-1.31276	2.19e-10
ENSMUSG00000052833	Sae1	1757.5	758.25	-1.21278	2.26e-10
ENSMUSG00000030980	2310008H09Rik	704.25	283.75	-1.31147	2.29e-10
ENSMUSG00000033075	Senp1	533.75	207.5	-1.36305	2.32e-10
ENSMUSG00000026520	Pycr2	223.25	71	-1.65277	2.34e-10
ENSMUSG00000061762	Tac1	142.75	17.75	-3.0076	2.48e-10
ENSMUSG00000020847	Rph3al	364.5	132.75	-1.45721	2.59e-10
ENSMUSG00000021418	Rpp40	120	28.75	-2.0614	2.61e-10
ENSMUSG00000026519	Tmem63a	976.25	407.5	-1.26045	2.72e-10
ENSMUSG00000050555	Hyls1	173.75	50.5	-1.78266	2.8e-10
ENSMUSG00000024579	Pcyox1l	116.5	27.5	-2.08283	2.85e-10
ENSMUSG00000040433	Zbtb38	981.5	339	-1.5337	2.88e-10
ENSMUSG00000024170	Telo2	330	118	-1.48368	2.99e-10
ENSMUSG00000057110	Cep110	1177.5	493.25	-1.25534	3e-10
ENSMUSG00000063455	D630045J12Rik	37.25	2	-4.21917	3.01e-10
ENSMUSG00000054932	Afp	628.5	80.25	-2.96934	3.09e-10
ENSMUSG00000040274	Cdk6	321.75	48.5	-2.72988	3.37e-10
ENSMUSG00000039242	B3galnt2	494	191.5	-1.36717	3.39e-10
ENSMUSG00000047517	Dmbt1	102836	29261.8	-1.81325	3.42e-10
ENSMUSG00000030744	Rps3	14352	6222	-1.2058	3.5e-10
ENSMUSG00000028312	Smc2	1281.75	176.75	-2.85833	3.55e-10
ENSMUSG00000029551	Psmg3	269	91.75	-1.55183	3.58e-10
ENSMUSG00000006763	Saal1	289.5	100.75	-1.52278	3.61e-10
ENSMUSG00000030930	Chst15	57	7	-3.02554	3.66e-10
ENSMUSG00000049439	Cyp20a1	201	62.5	-1.68527	3.75e-10
ENSMUSG00000064037	Gpn1	393.5	147	-1.42055	3.81e-10
ENSMUSG00000060288	Ppih	526	206.5	-1.34892	3.85e-10
ENSMUSG00000052798	Nup107	534.25	210.25	-1.34541	3.88e-10
ENSMUSG00000047407	Tgif1	782.75	322.75	-1.27813	3.91e-10
ENSMUSG00000044149	Nkrf	170.5	49.75	-1.777	3.97e-10
ENSMUSG00000069793	Slfn9	1130.5	92	-3.61918	3.99e-10
ENSMUSG00000030323	Ift122	75.75	13	-2.54273	4.17e-10
ENSMUSG00000035776	Cd99l2	229.5	75	-1.61353	4.24e-10
ENSMUSG00000039254	Pomt1	745.5	306.5	-1.28232	4.29e-10
ENSMUSG00000079254	Itprip	62.5	8.75	-2.8365	4.42e-10
ENSMUSG00000047003	Zfp41	100.75	22	-2.1952	4.43e-10
ENSMUSG00000017999	Ddx27	989.5	418	-1.2432	4.51e-10
ENSMUSG00000041215	Yeats2	660.75	268.75	-1.29784	4.84e-10
ENSMUSG00000016541	Atxn10	337	116	-1.53862	4.85e-10
ENSMUSG00000066037	Hnrnpr	1329.5	574.25	-1.21113	4.92e-10
ENSMUSG00000029168	Dpysl5	235.25	12.75	-4.20563	4.93e-10
ENSMUSG00000044513	9930014A18Rik	118	28.75	-2.03715	4.99e-10
ENSMUSG00000036006	Fam65b	110.75	26	-2.09072	5.31e-10
ENSMUSG00000034321	Exosc1	209.5	67	-1.64472	5.69e-10
ENSMUSG00000059005	Hnrnpa3	12559	5742	-1.1291	5.77e-10
ENSMUSG00000016181	Diexf	283	99.25	-1.51166	5.88e-10
ENSMUSG00000030729	Pgm2l1	380.75	70.5	-2.43315	5.89e-10
ENSMUSG00000041632	Mrps27	728	301	-1.27417	6.18e-10
ENSMUSG00000021356	Irf4	65.25	9	-2.85798	6.54e-10
ENSMUSG00000040599	Mis12	493.75	194.5	-1.34401	6.6e-10
ENSMUSG00000007670	Khsrp	2411.75	1076.75	-1.1634	6.72e-10
ENSMUSG00000023072	Ccdc123	521.5	207.5	-1.32956	7.13e-10
ENSMUSG00000028484	Psip1	570	118.5	-2.26607	7.53e-10
ENSMUSG00000038214	Bend3	271.75	95	-1.51628	7.69e-10
ENSMUSG00000026618	Iars2	1760.5	779.25	-1.17583	7.98e-10
ENSMUSG00000072582	Ptrh2	326.75	119.75	-1.44816	8.15e-10
ENSMUSG00000034723	Tmx4	126.5	32.75	-1.94957	8.18e-10
ENSMUSG00000046352	Gjb2	497	197	-1.33505	8.19e-10
ENSMUSG00000039747	Orai2	424	139.25	-1.60639	8.25e-10
ENSMUSG00000004980	Hnrnpa2b1	15887	7325.75	-1.1168	8.4e-10
ENSMUSG00000022261	Sdc2	258.75	89.5	-1.5316	8.48e-10
ENSMUSG00000037851	Iars	1732.25	767.5	-1.17441	8.66e-10
ENSMUSG00000031919	Tmed6	42.25	2.25	-4.23095	8.88e-10
ENSMUSG00000029554	Mad1l1	436.25	169.75	-1.36174	9.06e-10
ENSMUSG00000055053	Nfic	649	267.25	-1.28003	9.07e-10
ENSMUSG00000070044	Fam149a	146.25	41	-1.83474	9.13e-10
ENSMUSG00000078154	Gm12184	474.5	171.5	-1.4682	9.16e-10
ENSMUSG00000038388	Mpp6	526.25	211.25	-1.3168	9.73e-10
ENSMUSG00000066643	Wdr35	47.25	4.75	-3.31431	9.75e-10
ENSMUSG00000031917	Nip7	407.5	157	-1.37604	9.85e-10
ENSMUSG00000057147	Atpbd4	204.5	66	-1.63156	9.86e-10
ENSMUSG00000027811	4930579G24Rik	98.5	22	-2.16262	1.01e-09
ENSMUSG00000025602	Zfp202	74.5	13.25	-2.49125	1.02e-09
ENSMUSG00000029594	Rbm19	321.5	118.25	-1.44298	1.06e-09
ENSMUSG00000071547	Nt5dc2	49	3.75	-3.70782	1.16e-09
ENSMUSG00000046994	Mars2	265.25	93.25	-1.50818	1.17e-09
ENSMUSG00000038884	A230050P20Rik	173	52.75	-1.71353	1.19e-09
ENSMUSG00000001642	Akr1b3	577.25	236	-1.29041	1.23e-09
ENSMUSG00000016487	Ppfibp1	284.25	100.5	-1.49996	1.24e-09
ENSMUSG00000040152	Thbs1	222	39.5	-2.49064	1.26e-09
ENSMUSG00000021692	Dimt1	134.75	36.75	-1.87447	1.29e-09
ENSMUSG00000020648	Dus4l	125.5	33	-1.92715	1.33e-09
ENSMUSG00000032423	Syncrip	2511.75	922.5	-1.44507	1.35e-09
ENSMUSG00000026187	Xrcc5	207.5	68	-1.6095	1.36e-09
ENSMUSG00000053293	Pom121	1234.25	542.25	-1.1866	1.36e-09
ENSMUSG00000021990	Spata13	860.25	368	-1.22505	1.37e-09
ENSMUSG00000075502	Gm5465	37.5	2.5	-3.90689	1.42e-09
ENSMUSG00000054079	Utp18	417.25	163	-1.35604	1.43e-09
ENSMUSG00000027115	Kif18a	228	27.5	-3.05153	1.46e-09
ENSMUSG00000021276	Cinp	270	96.25	-1.4881	1.6e-09
ENSMUSG00000038954	Supt3h	99.75	23	-2.11668	1.65e-09
ENSMUSG00000068039	Tcp1	4463.75	2059.5	-1.11596	1.65e-09
ENSMUSG00000039178	Tbc1d19	43	3.25	-3.72583	1.66e-09
ENSMUSG00000076566	Igkv12-44	81	3.25	-4.63941	1.7e-09
ENSMUSG00000020430	Pes1	1323.75	586.75	-1.17381	1.7e-09
ENSMUSG00000005320	Fgfr4	143.25	40.75	-1.81366	1.75e-09
ENSMUSG00000028902	Sf3a3	825.75	354	-1.22196	1.77e-09
ENSMUSG00000062012	Zfp13	73.25	13.25	-2.46684	1.79e-09
ENSMUSG00000047749	Zc3hav1l	72.5	13	-2.47947	1.82e-09
ENSMUSG00000067547	Gm7666	435	172.25	-1.33651	1.84e-09
ENSMUSG00000072893	4933439C10Rik	203.5	67	-1.6028	1.92e-09
ENSMUSG00000047675	Rps8	13136.8	5657.25	-1.21544	2.05e-09
ENSMUSG00000027959	Sass6	286.25	69.25	-2.04739	2.07e-09
ENSMUSG00000025507	Lrdd	389.5	151.75	-1.35993	2.08e-09
ENSMUSG00000066148	Prpf4	503.75	204.75	-1.29884	2.09e-09
ENSMUSG00000023066	Rttn	214.25	72	-1.57323	2.13e-09
ENSMUSG00000021377	Dek	2262.5	565.5	-2.00032	2.16e-09
ENSMUSG00000023150	Ivns1abp	12733.5	5975.75	-1.09144	2.2e-09
ENSMUSG00000022602	Arc	111.75	14.25	-2.97124	2.23e-09
ENSMUSG00000016526	Dyrk3	48.5	5.5	-3.14048	2.4e-09
ENSMUSG00000091267	Gm17322	34.75	2	-4.11894	2.43e-09
ENSMUSG00000030714	Ccdc101	282.75	103.5	-1.4499	2.65e-09
ENSMUSG00000022505	Emp2	96.5	22.25	-2.11672	2.66e-09
ENSMUSG00000066979	Bub3	1049	462.75	-1.18071	2.7e-09
ENSMUSG00000022641	Bbx	349.75	134.5	-1.37872	2.8e-09
ENSMUSG00000031360	Ctps2	388.75	152.75	-1.34767	2.92e-09
ENSMUSG00000051517	E130306D19Rik	773	333.25	-1.21386	2.96e-09
ENSMUSG00000003680	Taf6l	147	43.25	-1.76504	3.08e-09
ENSMUSG00000028195	Cyr61	966.5	236.5	-2.03093	3.12e-09
ENSMUSG00000031226	2610029G23Rik	397.25	157	-1.33928	3.13e-09
ENSMUSG00000026709	Dars2	674	287	-1.2317	3.16e-09
ENSMUSG00000046572	Zfp518b	64	10.5	-2.60768	3.2e-09
ENSMUSG00000052997	Uba2	1325.5	595.75	-1.15376	3.22e-09
ENSMUSG00000034206	Polq	288.5	31.5	-3.19515	3.28e-09
ENSMUSG00000079435	Rpl36a	4071.5	1529.75	-1.41226	3.39e-09
ENSMUSG00000033952	Aspm	707	95.75	-2.88437	3.43e-09
ENSMUSG00000017550	Atad5	358.25	54.75	-2.71004	3.47e-09
ENSMUSG00000059291	Rpl11	4646	2129	-1.12581	3.49e-09
ENSMUSG00000000568	Hnrnpd	2828.25	1312.75	-1.10732	3.58e-09
ENSMUSG00000061477	Rps7	11068	4895.25	-1.17694	3.59e-09
ENSMUSG00000025794	Rpl14	9938	3773.25	-1.39715	3.62e-09
ENSMUSG00000039114	Nrn1	149.25	44.5	-1.74585	3.63e-09
ENSMUSG00000035478	Mbd3	1085.25	483.25	-1.16719	3.68e-09
ENSMUSG00000020330	Hmmr	807.25	116	-2.79889	3.69e-09
ENSMUSG00000039814	Xkr5	50.25	6.25	-3.0072	3.89e-09
ENSMUSG00000025876	Unc5a	87	19	-2.19502	3.97e-09
ENSMUSG00000034312	Iqsec1	252.75	91	-1.47377	4.02e-09
ENSMUSG00000026806	Ddx31	181.25	58.75	-1.62532	4.11e-09
ENSMUSG00000071415	Rpl23	10597.8	4936.5	-1.1022	4.16e-09
ENSMUSG00000048924	Ccdc125	105.25	26.25	-2.00343	4.19e-09
ENSMUSG00000048039	Isg20l2	748.25	324.25	-1.20641	4.21e-09
ENSMUSG00000031004	Mki67	8624.75	1104.75	-2.96476	4.3e-09
ENSMUSG00000073542	Cep76	208.75	71.25	-1.55081	4.45e-09
ENSMUSG00000039693	5730528L13Rik	38	3	-3.66297	4.51e-09
ENSMUSG00000027324	Rpusd2	119	32	-1.89482	4.53e-09
ENSMUSG00000058355	Abce1	1802.75	688.5	-1.38867	4.61e-09
ENSMUSG00000022234	Cct5	3757.25	1765	-1.09001	4.64e-09
ENSMUSG00000076515	Igkv9-120	64	1.75	-5.19265	4.66e-09
ENSMUSG00000005481	Ddx39	1648	755.5	-1.12521	4.83e-09
ENSMUSG00000021913	Ogdhl	35.75	2.5	-3.83794	4.89e-09
ENSMUSG00000027968	Larp7	492	203.75	-1.27186	5.03e-09
ENSMUSG00000027350	Chgb	3180	379.75	-3.0659	5.17e-09
ENSMUSG00000036805	Noxa1	472	97.75	-2.27162	5.17e-09
ENSMUSG00000023912	Slc25a27	40.75	3.75	-3.44184	5.35e-09
ENSMUSG00000015217	Hmgb3	1446.25	660.75	-1.13014	5.5e-09
ENSMUSG00000032349	Elovl5	725	315.25	-1.20148	5.55e-09
ENSMUSG00000051329	Nup160	758.5	293.5	-1.36979	5.67e-09
ENSMUSG00000002984	Tomm40	1658.75	763.25	-1.11987	5.67e-09
ENSMUSG00000058600	Rpl30	5984.25	2743	-1.12542	5.71e-09
ENSMUSG00000041133	Smc1a	2304	999	-1.20558	5.81e-09
ENSMUSG00000024790	Sac3d1	218.75	76.5	-1.51575	6e-09
ENSMUSG00000031392	Irak1	1164.75	527	-1.14415	6.14e-09
ENSMUSG00000040446	Rprd1a	301.5	109.75	-1.45794	6.18e-09
ENSMUSG00000025626	Phf6	357.75	141.25	-1.3407	6.18e-09
ENSMUSG00000016028	Celsr1	228	63.5	-1.84421	6.2e-09
ENSMUSG00000033032	Afap1l1	279.75	90.75	-1.62417	6.22e-09
ENSMUSG00000034024	Cct2	4155.25	1967.75	-1.07839	6.26e-09
ENSMUSG00000055148	Klf2	204.75	70.25	-1.54329	6.31e-09
ENSMUSG00000025082	Vwa2	64.75	11.25	-2.52496	6.34e-09
ENSMUSG00000015189	Casd1	328.25	127.5	-1.3643	6.38e-09
ENSMUSG00000021257	Angel1	99	24.25	-2.02944	6.49e-09
ENSMUSG00000030814	Bcl7c	495.5	206.75	-1.261	6.5e-09
ENSMUSG00000049866	Arl4c	66	11.75	-2.48981	6.89e-09
ENSMUSG00000030649	3200002M19Rik	328	127.75	-1.36037	7.06e-09
ENSMUSG00000020691	Mettl2	292.25	111	-1.39664	7.1e-09
ENSMUSG00000022415	Syngr1	116.75	24.25	-2.26737	7.29e-09
ENSMUSG00000037621	Atoh8	36.25	2.75	-3.72048	7.3e-09
ENSMUSG00000090394	4930523C07Rik	119.75	33	-1.85949	7.4e-09
ENSMUSG00000021037	Ahsa1	1413.25	649.25	-1.12217	7.43e-09
ENSMUSG00000000555	Itga5	111.25	19.75	-2.49388	7.44e-09
ENSMUSG00000025479	Cyp2e1	115.5	11.25	-3.3599	7.5e-09
ENSMUSG00000041323	Ak7	46.5	5.5	-3.07973	7.75e-09
ENSMUSG00000029478	Ncor2	959.5	430.75	-1.15543	7.75e-09
ENSMUSG00000036078	Sigmar1	725.75	318.5	-1.18818	8.1e-09
ENSMUSG00000074994	Qser1	752.25	219.75	-1.77535	8.11e-09
ENSMUSG00000022544	Fam86	307.75	119	-1.3708	8.79e-09
ENSMUSG00000032431	Crtap	77.75	16.25	-2.2584	8.8e-09
ENSMUSG00000028840	Zfp593	199.5	68.75	-1.53696	9.23e-09
ENSMUSG00000019432	Ddx39b	4294.5	2051.5	-1.06581	9.23e-09
ENSMUSG00000042787	Exog	180.25	60	-1.58696	9.26e-09
ENSMUSG00000032263	Bckdhb	105.25	27.25	-1.94949	9.34e-09
ENSMUSG00000020831	0610010K14Rik	379.5	153.25	-1.30821	9.38e-09
ENSMUSG00000044927	H1fx	34.75	2.5	-3.79701	9.88e-09
ENSMUSG00000046691	Chtf8	1659.25	773.5	-1.10106	1.02e-08
ENSMUSG00000022096	Hr	565	242.75	-1.21878	1.04e-08
ENSMUSG00000029614	Rpl6	13957	5944	-1.23148	1.06e-08
ENSMUSG00000071172	Srsf3	5299	2548.25	-1.05621	1.09e-08
ENSMUSG00000061979	Wbscr16	453.25	189.25	-1.26001	1.1e-08
ENSMUSG00000071072	Ptges3	2247	1061.25	-1.08224	1.11e-08
ENSMUSG00000059495	Arhgef12	1612.25	752.25	-1.09979	1.13e-08
ENSMUSG00000006362	Cbfa2t3	156	49.5	-1.65605	1.14e-08
ENSMUSG00000056602	Fry	124.5	35.75	-1.80013	1.21e-08
ENSMUSG00000049517	Rps23	6004.25	2772.5	-1.1148	1.22e-08
ENSMUSG00000009108	Gnat2	35.5	2.75	-3.69032	1.23e-08
ENSMUSG00000051235	Gen1	207.5	45	-2.20511	1.23e-08
ENSMUSG00000047221	Fam185a	346.25	138.5	-1.32193	1.23e-08
ENSMUSG00000028175	Depdc1a	247.5	30.25	-3.03242	1.28e-08
ENSMUSG00000049154	Fam183b	44.75	5.25	-3.0915	1.31e-08
ENSMUSG00000025362	Rps26	7035.5	3230	-1.12312	1.31e-08
ENSMUSG00000053550	Shisa7	43	4.75	-3.17834	1.32e-08
ENSMUSG00000042462	Dctpp1	601.75	229.5	-1.39067	1.35e-08
ENSMUSG00000034480	Diap2	188.25	64.5	-1.54528	1.37e-08
ENSMUSG00000021311	Mtr	126.25	36.75	-1.78047	1.41e-08
ENSMUSG00000020812	1810032O08Rik	196.25	68.25	-1.52379	1.41e-08
ENSMUSG00000046441	Ftsjd1	170	56.25	-1.59561	1.42e-08
ENSMUSG00000055531	Cpsf6	1405	655	-1.101	1.45e-08
ENSMUSG00000024664	Fads3	163.25	53.25	-1.61623	1.46e-08
ENSMUSG00000042590	Ipo11	569.25	247	-1.20455	1.48e-08
ENSMUSG00000045868	Gvin1	16049.8	3086.25	-2.37862	1.5e-08
ENSMUSG00000036202	Rif1	898	195.5	-2.19955	1.51e-08
ENSMUSG00000037376	Trmt6	503.25	215.25	-1.22526	1.56e-08
ENSMUSG00000026098	Pms1	155.75	50	-1.63923	1.57e-08
ENSMUSG00000042729	Wdr74	404.5	167.5	-1.27198	1.57e-08
ENSMUSG00000072964	Bhlhb9	40	4	-3.32193	1.58e-08
ENSMUSG00000026181	Ppm1f	172.75	57.75	-1.58079	1.6e-08
ENSMUSG00000020381	3010026O09Rik	62.75	11.25	-2.47969	1.61e-08
ENSMUSG00000067274	Rplp0	27067	12137.8	-1.15703	1.73e-08
ENSMUSG00000039262	Prrc2b	1652.5	779.25	-1.08449	1.73e-08
ENSMUSG00000066456	Hmgn3	31.75	2	-3.98868	1.74e-08
ENSMUSG00000002885	Cd97	681.25	302.75	-1.17006	1.75e-08
ENSMUSG00000031320	Rps4x	16930	7524.75	-1.16987	1.75e-08
ENSMUSG00000027404	Snrpb	1941	923	-1.0724	1.9e-08
ENSMUSG00000029169	Dhx15	2396.75	1147.5	-1.06259	1.9e-08
ENSMUSG00000086878	Miat	29.25	1.5	-4.2854	1.91e-08
ENSMUSG00000024535	Snx24	227.25	83.5	-1.44443	1.93e-08
ENSMUSG00000066613	Zfp932	225.5	82.75	-1.4463	1.99e-08
ENSMUSG00000032026	Rexo2	332.25	133.75	-1.31273	2.03e-08
ENSMUSG00000038241	Cep250	978.75	450	-1.12102	2.03e-08
ENSMUSG00000034303	Ccdc15	40.5	4.25	-3.25239	2.05e-08
ENSMUSG00000078700	D030028A08Rik	127.75	38	-1.74925	2.05e-08
ENSMUSG00000089789	Rdh1	31.5	2	-3.97728	2.09e-08
ENSMUSG00000031976	Urb2	506	218.25	-1.21316	2.09e-08
ENSMUSG00000009927	Rps25	6121.75	2977.5	-1.03984	2.14e-08
ENSMUSG00000005374	Tbl2	968	445.5	-1.11958	2.18e-08
ENSMUSG00000057841	Rpl32	10712	4217.25	-1.34485	2.23e-08
ENSMUSG00000001416	Cct3	3436.75	1666	-1.04466	2.23e-08
ENSMUSG00000030512	Snrpa1	581.5	255.75	-1.18504	2.29e-08
ENSMUSG00000031949	Adat1	109.5	30.25	-1.85592	2.32e-08
ENSMUSG00000024165	Hn1l	1634	775.5	-1.07521	2.36e-08
ENSMUSG00000032184	Lysmd2	62.5	11.5	-2.44222	2.51e-08
ENSMUSG00000032518	Rpsa	17800	7381.75	-1.26984	2.51e-08
ENSMUSG00000035112	Wnk4	358.25	103.5	-1.79134	2.52e-08
ENSMUSG00000061613	U2af1	1225.75	574.75	-1.09266	2.57e-08
ENSMUSG00000037025	Foxa2	126.75	34.25	-1.88781	2.62e-08
ENSMUSG00000019900	Rfx6	59.75	1.5	-5.3159	2.63e-08
ENSMUSG00000025555	Farp1	987.75	457.25	-1.11116	2.63e-08
ENSMUSG00000023805	Synj2	212	77.25	-1.45646	2.75e-08
ENSMUSG00000022120	Rnf219	135	41.75	-1.69311	2.83e-08
ENSMUSG00000052031	Tagap1	495.5	215	-1.20455	2.92e-08
ENSMUSG00000059060	Rad51l1	42.5	5	-3.08746	3.01e-08
ENSMUSG00000008668	Rps18	10944.8	4522	-1.27521	3.01e-08
ENSMUSG00000022407	Adsl	993.25	461.75	-1.10504	3.1e-08
ENSMUSG00000057036	Gm7536	8818.25	3679.5	-1.26098	3.16e-08
ENSMUSG00000022286	Grhl2	544.75	239.75	-1.18406	3.17e-08
ENSMUSG00000024370	Cdc23	537.5	236.25	-1.18595	3.21e-08
ENSMUSG00000011254	Thg1l	205.25	74.5	-1.46207	3.25e-08
ENSMUSG00000031922	Cep57	482	209	-1.20553	3.27e-08
ENSMUSG00000027434	Nkx2-2	52.5	2.5	-4.39232	3.43e-08
ENSMUSG00000028780	Sema3c	132	40.75	-1.69567	3.46e-08
ENSMUSG00000036208	BC027231	294	117.25	-1.32623	3.48e-08
ENSMUSG00000046573	Lyrm4	174	60	-1.53605	3.49e-08
ENSMUSG00000026955	2010317E24Rik	376.5	157.5	-1.2573	3.5e-08
ENSMUSG00000007646	Rad51c	51.75	8	-2.69349	3.52e-08
ENSMUSG00000021608	Lpcat1	77.5	17.5	-2.14684	3.53e-08
ENSMUSG00000018651	Tada2a	208.5	76.25	-1.45124	3.53e-08
ENSMUSG00000023156	Rpp14	358	148.5	-1.2695	3.54e-08
ENSMUSG00000028676	Srsf10	1516.75	660.75	-1.19881	3.55e-08
ENSMUSG00000048251	Bcl11b	883.75	408.75	-1.11242	3.55e-08
ENSMUSG00000041096	Tspyl2	104.5	28.75	-1.86187	3.69e-08
ENSMUSG00000002221	Paxip1	826	380.5	-1.11825	3.75e-08
ENSMUSG00000023104	Rfc2	827.75	381.5	-1.11751	3.8e-08
ENSMUSG00000014226	Cacybp	892.75	414	-1.10863	3.85e-08
ENSMUSG00000038930	Rccd1	153	50.5	-1.59918	3.87e-08
ENSMUSG00000058546	Rpl23a	10600	4701.5	-1.17287	3.88e-08
ENSMUSG00000031848	Lsm4	1451.25	693	-1.06637	3.89e-08
ENSMUSG00000044468	Fam46c	137.5	43.5	-1.66034	4.04e-08
ENSMUSG00000059493	Nhs	184.75	19.75	-3.22565	4.15e-08
ENSMUSG00000023036	Pcdhga9	267	102.5	-1.38122	4.17e-08
ENSMUSG00000032883	Acsl3	631.5	256.75	-1.29842	4.17e-08
ENSMUSG00000027006	Dnajc10	1091.25	514	-1.08614	4.17e-08
ENSMUSG00000072940	Gm10443	2435.25	1121.75	-1.11832	4.31e-08
ENSMUSG00000036022	Fam122b	198	54.25	-1.86781	4.36e-08
ENSMUSG00000030641	4632434I11Rik	159.25	26	-2.61471	4.43e-08
ENSMUSG00000024135	Srbd1	467.75	203.75	-1.19894	4.53e-08
ENSMUSG00000093726	RP23-358B23.3	36.5	3.5	-3.38247	4.56e-08
ENSMUSG00000020532	Acaca	899.25	419	-1.10177	4.58e-08
ENSMUSG00000025722	Wdr73	294.5	118.5	-1.31338	4.6e-08
ENSMUSG00000025780	Itih5	210.25	77	-1.44918	4.64e-08
ENSMUSG00000043668	Tox3	316.75	129.5	-1.29039	4.76e-08
ENSMUSG00000078931	Pdf	286	114.5	-1.32067	4.79e-08
ENSMUSG00000026121	Sema4c	54.75	9.25	-2.56533	4.93e-08
ENSMUSG00000062794	Zfp599	117.25	34.75	-1.7545	4.95e-08
ENSMUSG00000021245	Mlh3	177.75	40.75	-2.12498	5.09e-08
ENSMUSG00000019854	Reps1	334.25	107.75	-1.63324	5.12e-08
ENSMUSG00000022464	Slc38a4	40	3.25	-3.62149	5.19e-08
ENSMUSG00000022556	Hsf1	581	261	-1.15449	5.24e-08
ENSMUSG00000070343	Gm10288	4981.75	2235.75	-1.15589	5.29e-08
ENSMUSG00000023348	Trip6	110.75	32	-1.79116	5.37e-08
ENSMUSG00000022723	Crybg3	165.5	57	-1.5378	5.44e-08
ENSMUSG00000024542	Cep192	764.25	187.25	-2.02908	5.5e-08
ENSMUSG00000000037	Scml2	44.75	6	-2.89885	5.53e-08
ENSMUSG00000022844	Pdia5	369.25	156	-1.24305	5.55e-08
ENSMUSG00000047146	Tet1	55	5.25	-3.38904	5.57e-08
ENSMUSG00000027111	Itga6	4566.5	1941	-1.23429	5.78e-08
ENSMUSG00000021340	Gpld1	703.5	323.5	-1.12078	6.11e-08
ENSMUSG00000000884	Gnb1l	123.75	38	-1.70336	6.12e-08
ENSMUSG00000018666	Cbx1	1183	565	-1.06613	6.14e-08
ENSMUSG00000053684	BC048403	119.75	36.25	-1.72397	6.31e-08
ENSMUSG00000020372	Gnb2l1	18436.8	8119.75	-1.18308	6.41e-08
ENSMUSG00000025613	Cct8	3244	1608	-1.01251	6.52e-08
ENSMUSG00000024258	Polr2d	283.25	114.25	-1.30988	6.54e-08
ENSMUSG00000020589	Fam49a	39.5	4.5	-3.13386	6.57e-08
ENSMUSG00000033031	C330027C09Rik	790	166	-2.25067	6.6e-08
ENSMUSG00000028207	Asph	715	330	-1.11548	6.65e-08
ENSMUSG00000078789	Dph1	330.25	137.5	-1.26413	6.68e-08
ENSMUSG00000024050	Wiz	1358.75	655.25	-1.05216	6.8e-08
ENSMUSG00000079641	Rpl39	5526.25	2416.75	-1.19323	6.87e-08
ENSMUSG00000022297	Fzd6	140.25	45.75	-1.61616	6.92e-08
ENSMUSG00000068854	Hist2h2be	180.75	64.75	-1.48104	6.92e-08
ENSMUSG00000033697	Arhgap39	434.75	189.75	-1.19609	7.07e-08
ENSMUSG00000033965	Slc16a2	25	1	-4.64386	7.11e-08
ENSMUSG00000043872	Zmym1	181	65	-1.47748	7.32e-08
ENSMUSG00000021144	Mta1	856	402	-1.09042	7.32e-08
ENSMUSG00000022247	Brix1	657.25	301.75	-1.12309	7.37e-08
ENSMUSG00000042660	Wdr55	315.75	130.75	-1.27197	7.41e-08
ENSMUSG00000026494	Kif26b	26.5	1	-4.72792	7.48e-08
ENSMUSG00000043629	1700019D03Rik	148.5	49.75	-1.57769	7.58e-08
ENSMUSG00000029094	Afap1	78	18.5	-2.07595	7.6e-08
ENSMUSG00000006333	Rps9	11912.2	5554	-1.10085	7.63e-08
ENSMUSG00000076529	Igkv10-94	31.25	0.75	-5.38082	7.71e-08
ENSMUSG00000061787	Rps17	7695.5	3335.75	-1.206	7.71e-08
ENSMUSG00000004127	Rg9mtd2	107.25	31	-1.79064	7.72e-08
ENSMUSG00000029447	Cct6a	1665.5	814	-1.03285	8.22e-08
ENSMUSG00000051557	Pusl1	195.5	72.25	-1.4361	8.28e-08
ENSMUSG00000084416	Rpl10a-ps1	10253.2	4566.5	-1.16692	8.3e-08
ENSMUSG00000004642	Slbp	1108	531.25	-1.0605	8.44e-08
ENSMUSG00000038368	BC057079	335.75	141.25	-1.24914	8.54e-08
ENSMUSG00000037601	Nme1	997.25	474	-1.07307	8.61e-08
ENSMUSG00000068221	Pdxp	20	0.25	-6.32193	8.82e-08
ENSMUSG00000046791	2410016O06Rik	393.5	170.25	-1.20871	8.86e-08
ENSMUSG00000022913	Psmg1	381.5	164.25	-1.21579	8.87e-08
ENSMUSG00000014837	4931428F04Rik	69.5	15.25	-2.1882	8.93e-08
ENSMUSG00000019261	Mtap1s	228	88.25	-1.36937	9.03e-08
ENSMUSG00000019433	Gipc1	785.25	356.5	-1.13925	9.08e-08
ENSMUSG00000043716	Rpl7	13852.8	6943	-0.996541	9.13e-08
ENSMUSG00000076696	Ighv1-19	112	0.75	-7.22239	9.22e-08
ENSMUSG00000028330	Ncbp1	970	462.25	-1.06931	9.24e-08
ENSMUSG00000035941	Ibtk	1345.25	652.5	-1.04382	9.54e-08
ENSMUSG00000022701	2610015P09Rik	160.75	56	-1.52132	9.6e-08
ENSMUSG00000022031	Elp3	719.75	335.75	-1.10011	9.86e-08
ENSMUSG00000034121	Mks1	142	47.25	-1.5875	9.91e-08
ENSMUSG00000033285	Wdr3	504.5	226.75	-1.15375	9.94e-08
ENSMUSG00000076660	Ighv14-3	21.25	0.25	-6.40939	9.96e-08
ENSMUSG00000051439	Cd14	128.5	29.75	-2.11081	1e-07
ENSMUSG00000032849	Abcc4	46.75	7	-2.73954	1.01e-07
ENSMUSG00000015652	Steap1	72.25	16.5	-2.13053	1.04e-07
ENSMUSG00000020413	Hus1	179.75	65.25	-1.46194	1.04e-07
ENSMUSG00000058013	2011-09-01	1083	521.5	-1.05429	1.06e-07
ENSMUSG00000063018	2010204K13Rik	27	1.5	-4.16993	1.07e-07
ENSMUSG00000031931	Ankrd49	246.25	97.75	-1.33296	1.07e-07
ENSMUSG00000029480	Dhx37	492.25	221	-1.15534	1.07e-07
ENSMUSG00000022696	Sidt1	161.75	56.75	-1.51107	1.08e-07
ENSMUSG00000028039	Efna3	209	79.5	-1.39448	1.08e-07
ENSMUSG00000040952	Rps19	8291.5	3310	-1.3248	1.08e-07
ENSMUSG00000063052	Lrrc40	539.25	245	-1.13817	1.1e-07
ENSMUSG00000074867	Zfp808	130.75	16.25	-3.0083	1.11e-07
ENSMUSG00000010554	Mettl16	451	200.5	-1.16953	1.13e-07
ENSMUSG00000029445	Hpd	139.25	46.25	-1.59015	1.14e-07
ENSMUSG00000062328	Rpl17	10425.2	5107	-1.02953	1.14e-07
ENSMUSG00000022336	Eif3e	2366.75	1179.25	-1.00504	1.14e-07
ENSMUSG00000041650	Pcca	652.75	303	-1.10721	1.15e-07
ENSMUSG00000020674	Pxdn	133.25	12	-3.47303	1.16e-07
ENSMUSG00000020526	Znhit3	148.25	50.5	-1.55368	1.16e-07
ENSMUSG00000057469	E2f6	245.75	97.75	-1.33002	1.16e-07
ENSMUSG00000021938	Pspc1	444.75	197.5	-1.17114	1.16e-07
ENSMUSG00000024800	Rpp30	158.25	55.25	-1.51816	1.17e-07
ENSMUSG00000027133	Nop10	680	317.25	-1.09991	1.2e-07
ENSMUSG00000031388	Naa10	944	452	-1.06246	1.2e-07
ENSMUSG00000038116	Phf20	309.75	129.75	-1.25537	1.22e-07
ENSMUSG00000047604	Frat2	988.5	475.25	-1.05655	1.25e-07
ENSMUSG00000003923	Tfam	1395	683.5	-1.02925	1.25e-07
ENSMUSG00000091736	Yy2	47.5	5.75	-3.04629	1.26e-07
ENSMUSG00000048668	5930416I19Rik	437.25	194.25	-1.17054	1.28e-07
ENSMUSG00000020464	Pnpt1	862.5	411	-1.06939	1.28e-07
ENSMUSG00000027823	Gmps	1066.75	515.75	-1.04848	1.3e-07
ENSMUSG00000026605	Cenpf	1263.25	192	-2.71796	1.32e-07
ENSMUSG00000068154	Insm1	129	10.5	-3.61891	1.39e-07
ENSMUSG00000039033	Tasp1	118.5	37	-1.67929	1.39e-07
ENSMUSG00000041781	Cpsf2	816.5	381.75	-1.09682	1.42e-07
ENSMUSG00000029036	Atad3a	1912	951.75	-1.00643	1.44e-07
ENSMUSG00000034768	Asb16	42.25	5.75	-2.87732	1.45e-07
ENSMUSG00000042082	Arsb	393	172.5	-1.18793	1.46e-07
ENSMUSG00000030056	Isy1	580	267.75	-1.11517	1.47e-07
ENSMUSG00000022227	Mcpt1	241.25	13	-4.21395	1.49e-07
ENSMUSG00000023832	Acat2	779	369.75	-1.07507	1.49e-07
ENSMUSG00000024120	Lrpprc	2626.75	1321.5	-0.991102	1.53e-07
ENSMUSG00000033356	Pus7l	111.5	34	-1.71344	1.56e-07
ENSMUSG00000076583	Igkv8-24	33.25	0.25	-7.05528	1.58e-07
ENSMUSG00000021003	Galc	125	40.25	-1.63487	1.61e-07
ENSMUSG00000039512	Uhrf1bp1	351	151.75	-1.20977	1.62e-07
ENSMUSG00000016239	Lonrf3	108	32.5	-1.73252	1.66e-07
ENSMUSG00000016756	Cmah	647.25	113.25	-2.51481	1.67e-07
ENSMUSG00000027803	Wwtr1	43.5	6.25	-2.79909	1.71e-07
ENSMUSG00000023330	Dtwd1	85.25	22.5	-1.92177	1.73e-07
ENSMUSG00000016262	Sertad4	27.5	1.75	-3.974	1.74e-07
ENSMUSG00000024824	Rad9	232.5	92.5	-1.32971	1.74e-07
ENSMUSG00000039395	Mreg	412.25	98.75	-2.06167	1.75e-07
ENSMUSG00000022471	Xrcc6	758	360.5	-1.0722	1.75e-07
ENSMUSG00000051223	Bzw1	4141	2108.75	-0.973591	1.75e-07
ENSMUSG00000032409	Atr	653	131.25	-2.31477	1.76e-07
ENSMUSG00000049950	Rpp38	84.5	22.25	-1.92515	1.84e-07
ENSMUSG00000042719	Naa25	641	300.75	-1.09176	1.84e-07
ENSMUSG00000042225	Ammecr1	373.5	121.25	-1.62312	1.85e-07
ENSMUSG00000048234	Rnf149	1137.25	556.75	-1.03045	1.85e-07
ENSMUSG00000037742	Eef1a1	119298	61755.2	-0.949942	1.86e-07
ENSMUSG00000030541	Idh2	1730	864	-1.00167	1.92e-07
ENSMUSG00000035104	Fam176a	43.25	6.25	-2.79077	1.97e-07
ENSMUSG00000070003	Ssbp4	390.5	172.75	-1.17664	1.97e-07
ENSMUSG00000035198	Tubg1	386	170.5	-1.17883	1.99e-07
ENSMUSG00000015133	Lrrk1	923.5	447.25	-1.04603	2e-07
ENSMUSG00000021451	Sema4d	388.5	132	-1.55738	2.02e-07
ENSMUSG00000031939	Taf1d	701	332.5	-1.07606	2.04e-07
ENSMUSG00000060166	Zdhhc8	74.75	18.25	-2.03418	2.06e-07
ENSMUSG00000058325	Dock1	1031	503.25	-1.0347	2.07e-07
ENSMUSG00000076613	Ighg2b	134	5.75	-4.54253	2.09e-07
ENSMUSG00000061111	Fam195b	180.25	67	-1.42777	2.13e-07
ENSMUSG00000060419	Rps16-ps2	3945.25	1636	-1.26994	2.16e-07
ENSMUSG00000030357	Fkbp4	7115	3665.75	-0.956755	2.2e-07
ENSMUSG00000032827	Ppp1r9a	554.75	216.25	-1.35914	2.24e-07
ENSMUSG00000073988	Ttpa	35.75	4	-3.15987	2.28e-07
ENSMUSG00000038838	Vars2	852.5	412	-1.04906	2.29e-07
ENSMUSG00000001946	Esam	49.5	8.5	-2.54189	2.32e-07
ENSMUSG00000000295	Hddc2	157	56.25	-1.48084	2.4e-07
ENSMUSG00000015289	Lage3	305.25	130.25	-1.22871	2.4e-07
ENSMUSG00000035125	AW146020	152.75	54.25	-1.49348	2.46e-07
ENSMUSG00000004268	Emg1	1377.5	685.75	-1.0063	2.47e-07
ENSMUSG00000019813	Cep57l1	131.25	44	-1.57674	2.5e-07
ENSMUSG00000020741	1300001I01Rik	8903.25	4608.5	-0.950035	2.5e-07
ENSMUSG00000008683	Rps15a	6641.25	2762.5	-1.26548	2.51e-07
ENSMUSG00000007827	Ankrd26	172.75	27	-2.67765	2.53e-07
ENSMUSG00000073433	Arhgdig	54.75	10.25	-2.41724	2.53e-07
ENSMUSG00000034617	Mtrr	156.75	56.25	-1.47854	2.53e-07
ENSMUSG00000039958	4833442J19Rik	293	124.25	-1.23765	2.53e-07
ENSMUSG00000059878	Zfp422	574.25	268.75	-1.09541	2.53e-07
ENSMUSG00000019945	1700040L02Rik	56.75	11.25	-2.3347	2.55e-07
ENSMUSG00000024350	Dnajc18	74.75	18.5	-2.01455	2.57e-07
ENSMUSG00000085133	B930095G15Rik	285	120.25	-1.24493	2.57e-07
ENSMUSG00000005672	Kit	291.5	110.5	-1.39945	2.6e-07
ENSMUSG00000031161	Hdac6	357	157	-1.18516	2.6e-07
ENSMUSG00000000916	Nsun5	308.5	132.25	-1.222	2.61e-07
ENSMUSG00000044155	Naa38	429.25	194.25	-1.1439	2.67e-07
ENSMUSG00000009092	Derl3	33.75	3.5	-3.26946	2.68e-07
ENSMUSG00000075511	1700001L05Rik	105.75	32.25	-1.71329	2.7e-07
ENSMUSG00000029386	Tctn2	79.25	20.5	-1.95079	2.77e-07
ENSMUSG00000039001	Rps21	4631.5	2005.75	-1.20734	2.78e-07
ENSMUSG00000079614	Seh1l	1409.5	705.75	-0.997954	3e-07
ENSMUSG00000030513	Pcsk6	233.75	83.5	-1.48512	3.01e-07
ENSMUSG00000018433	Nol11	507.25	235.5	-1.10697	3.11e-07
ENSMUSG00000035047	Kri1	433	197.25	-1.13434	3.22e-07
ENSMUSG00000043909	Trp53bp1	675	323	-1.06335	3.22e-07
ENSMUSG00000061167	Rpl15-ps3	7905.5	3617.75	-1.12776	3.28e-07
ENSMUSG00000038736	Nudcd1	407.5	161.25	-1.3375	3.31e-07
ENSMUSG00000085795	Zfp703	1606.75	811	-0.986372	3.34e-07
ENSMUSG00000082163	Gm14276	41.5	6	-2.79008	3.4e-07
ENSMUSG00000049313	Sorl1	2238	1143.25	-0.969069	3.5e-07
ENSMUSG00000041261	Car8	257.5	79.75	-1.69102	3.56e-07
ENSMUSG00000019988	Nedd1	371	150.75	-1.29926	3.69e-07
ENSMUSG00000025026	Add3	3781.75	1956.5	-0.950779	3.7e-07
ENSMUSG00000000776	Polr3d	255.75	106.75	-1.2605	3.71e-07
ENSMUSG00000031864	Ints10	686	330	-1.05574	3.72e-07
ENSMUSG00000031066	Usp11	110	34.75	-1.66242	3.76e-07
ENSMUSG00000063334	Krr1	517.25	242	-1.09585	3.77e-07
ENSMUSG00000048012	Zfp473	44.25	7	-2.66025	3.82e-07
ENSMUSG00000029752	Asns	565.25	267.25	-1.0807	3.88e-07
ENSMUSG00000029810	Tmem176b	1333.25	670.25	-0.992176	3.9e-07
ENSMUSG00000065952	C330021F23Rik	52.5	10	-2.39232	3.95e-07
ENSMUSG00000024978	Gpam	383.25	172.75	-1.1496	4.06e-07
ENSMUSG00000032440	Tgfbr2	375.5	168.75	-1.15393	4.08e-07
ENSMUSG00000018547	Pip4k2b	185.25	71.5	-1.37346	4.13e-07
ENSMUSG00000067194	Eif1ax	1463.75	740	-0.984072	4.15e-07
ENSMUSG00000068922	Msto1	291	125.25	-1.21621	4.19e-07
ENSMUSG00000040524	Zfp609	823	403	-1.03011	4.2e-07
ENSMUSG00000019952	Poc1b	627.5	300.5	-1.06225	4.24e-07
ENSMUSG00000032875	Arhgef17	18.25	0.25	-6.18982	4.26e-07
ENSMUSG00000028948	Nol9	759	369.75	-1.03755	4.35e-07
ENSMUSG00000058838	Rps27a-ps2	1089.5	483.25	-1.17282	4.36e-07
ENSMUSG00000072692	Gm13826	1668.5	849	-0.974715	4.38e-07
ENSMUSG00000033278	Ptprm	54.25	10.75	-2.33529	4.39e-07
ENSMUSG00000034518	Hmgxb4	393.5	178.5	-1.14044	4.4e-07
ENSMUSG00000026430	Rassf5	199.5	61.75	-1.69188	4.45e-07
ENSMUSG00000029415	Sdad1	714	346.5	-1.04307	4.54e-07
ENSMUSG00000085787	Gm13092	118.5	37.75	-1.65034	4.69e-07
ENSMUSG00000047434	AI480653	367.75	165.5	-1.15189	4.74e-07
ENSMUSG00000020925	Ccdc43	376.25	170	-1.14616	4.82e-07
ENSMUSG00000020728	Ccdc46	21.25	0.75	-4.82443	4.96e-07
ENSMUSG00000026283	Ing5	500.75	235.25	-1.0899	4.98e-07
ENSMUSG00000041605	5730559C18Rik	1025.5	323.75	-1.66338	5.09e-07
ENSMUSG00000052551	Adarb2	57.75	12.25	-2.23704	5.15e-07
ENSMUSG00000063884	Ptcd3	1226.25	618.5	-0.987408	5.22e-07
ENSMUSG00000078427	Sarnp	565.75	269.75	-1.06854	5.24e-07
ENSMUSG00000086635	4932415G12Rik	137.5	48.5	-1.50337	5.26e-07
ENSMUSG00000035150	Eif2s3x	4364.75	2282.5	-0.935284	5.32e-07
ENSMUSG00000037643	Prkci	1211.75	611.25	-0.987258	5.36e-07
ENSMUSG00000055762	Eef1d	2352	1215.75	-0.952041	5.4e-07
ENSMUSG00000029500	Pgam5	538.25	255.75	-1.07354	5.59e-07
ENSMUSG00000020623	Map2k6	210.25	85	-1.30657	5.65e-07
ENSMUSG00000012405	Rpl15	1766	906.25	-0.962504	5.71e-07
ENSMUSG00000029012	Orc5	374	169.75	-1.13963	5.76e-07
ENSMUSG00000031015	Swap70	624.5	301.5	-1.05054	5.79e-07
ENSMUSG00000035696	Rnf38	1053.25	528.5	-0.994873	5.83e-07
ENSMUSG00000030795	Fus	4395.25	2303.75	-0.931961	5.83e-07
ENSMUSG00000051444	Bbs12	24.75	1.5	-4.04439	5.91e-07
ENSMUSG00000067148	Polr1c	601	289.25	-1.05505	5.91e-07
ENSMUSG00000032261	Sh3bgrl2	1041.75	522.75	-0.994816	5.99e-07
ENSMUSG00000022514	Il1rap	214.75	87.5	-1.2953	6.04e-07
ENSMUSG00000020180	Snrpd3	977.25	488.75	-0.999631	6.08e-07
ENSMUSG00000044827	Tlr1	162.75	58.5	-1.47615	6.14e-07
ENSMUSG00000032249	Anp32a	2141.25	1107.75	-0.950821	6.21e-07
ENSMUSG00000079429	Heatr7b1	348.25	143.75	-1.27656	6.28e-07
ENSMUSG00000026643	Nmt2	537.5	256.25	-1.06871	6.31e-07
ENSMUSG00000026172	Bcs1l	311.75	137.75	-1.17834	6.35e-07
ENSMUSG00000052534	Pbx1	658.25	320	-1.04056	6.4e-07
ENSMUSG00000049086	Bmyc	78	21	-1.89308	6.49e-07
ENSMUSG00000058486	Wdr91	67.5	16.5	-2.03242	6.66e-07
ENSMUSG00000053289	Ddx10	474	186.25	-1.34765	6.73e-07
ENSMUSG00000035024	Ncapd3	950.75	476	-0.998104	6.75e-07
ENSMUSG00000091956	C2cd4b	39.5	5.75	-2.78022	6.81e-07
ENSMUSG00000021116	Eif2s1	1171.75	593.75	-0.980737	6.83e-07
ENSMUSG00000063760	Rnf217	86.75	25	-1.79494	6.95e-07
ENSMUSG00000030722	Nfatc2ip	236.75	99.25	-1.25423	6.95e-07
ENSMUSG00000059796	Eif4a1	8266.75	4380.25	-0.916307	7e-07
ENSMUSG00000022629	Kif21a	455	177.5	-1.35805	7.22e-07
ENSMUSG00000019303	Psmc3ip	62.5	14.5	-2.1078	7.25e-07
ENSMUSG00000055172	C1ra	74	17	-2.12199	7.32e-07
ENSMUSG00000030849	Fgfr2	397.25	183.25	-1.11623	7.32e-07
ENSMUSG00000008575	Nfib	1184.75	601.75	-0.977347	7.32e-07
ENSMUSG00000040464	Gtpbp10	464.5	218.75	-1.0864	7.35e-07
ENSMUSG00000059482	2610301B20Rik	60	13.5	-2.152	7.43e-07
ENSMUSG00000024998	Plce1	613	297.5	-1.043	7.43e-07
ENSMUSG00000024359	Hspa9	8300.75	4404.75	-0.914182	7.43e-07
ENSMUSG00000030432	Rpl28	10604	5440	-0.96293	7.44e-07
ENSMUSG00000026615	Eprs	2202.5	1145.5	-0.943165	7.44e-07
ENSMUSG00000023953	Polh	141.5	51.25	-1.46518	7.54e-07
ENSMUSG00000035293	G2e3	604.25	165	-1.87268	7.64e-07
ENSMUSG00000071652	Ints5	620.5	301.75	-1.04008	7.65e-07
ENSMUSG00000052563	D930048N14Rik	79.75	22	-1.85798	7.7e-07
ENSMUSG00000072762	4930522L14Rik	96.75	29.75	-1.70137	7.7e-07
ENSMUSG00000038827	BC026590	282.75	123.5	-1.19502	7.72e-07
ENSMUSG00000026727	Rsu1	123	42.25	-1.54164	7.73e-07
ENSMUSG00000025372	Baiap2	110.5	36.25	-1.60799	7.78e-07
ENSMUSG00000087138	Gm15545	75.75	20.25	-1.90332	7.81e-07
ENSMUSG00000018554	Ybx2	111	36.5	-1.60459	7.82e-07
ENSMUSG00000073627	C130036L24Rik	33.75	4	-3.07682	7.83e-07
ENSMUSG00000074578	1500012F01Rik	853.75	426.25	-1.00211	7.86e-07
ENSMUSG00000044345	Marveld1	63.5	9.25	-2.77923	7.87e-07
ENSMUSG00000078713	Tomm5	842	420	-1.00343	7.87e-07
ENSMUSG00000021918	Nek4	271.5	117.75	-1.20523	7.9e-07
ENSMUSG00000050107	Gsg2	292.5	128.75	-1.18386	7.99e-07
ENSMUSG00000029387	Gtf2h3	520	248.75	-1.06382	7.99e-07
ENSMUSG00000024544	D18Ertd653e	78.5	21.5	-1.86836	8e-07
ENSMUSG00000044350	9030625A04Rik	78.5	21.5	-1.86836	8e-07
ENSMUSG00000021537	Cetn3	513.25	245.25	-1.06541	8.07e-07
ENSMUSG00000068394	Cep152	289.5	127.25	-1.1859	8.11e-07
ENSMUSG00000057134	Ado	469.25	222	-1.0798	8.17e-07
ENSMUSG00000032702	Kank1	442.25	207.75	-1.09001	8.24e-07
ENSMUSG00000002980	Bcam	98	30.5	-1.68397	8.52e-07
ENSMUSG00000024246	Thumpd2	60.25	13.75	-2.13153	8.58e-07
ENSMUSG00000029007	Agtrap	370.25	170	-1.12296	8.71e-07
ENSMUSG00000001521	Tulp3	62	14.5	-2.09622	8.81e-07
ENSMUSG00000079109	Pms2	243.25	103.5	-1.23281	8.84e-07
ENSMUSG00000025810	Nrp1	39.75	6	-2.72792	8.87e-07
ENSMUSG00000025290	Rps24	11420.8	5160.75	-1.146	8.96e-07
ENSMUSG00000062309	Rpp25	28.25	2.5	-3.49825	9e-07
ENSMUSG00000028234	Rps20	9670.5	4411	-1.13248	9.11e-07
ENSMUSG00000022466	Rpap3	197.5	80	-1.30378	9.14e-07
ENSMUSG00000072680	D14Ertd449e	795.75	211.5	-1.91166	9.22e-07
ENSMUSG00000032498	Mlh1	431.5	202.75	-1.08966	9.22e-07
ENSMUSG00000032959	Pebp1	2955.75	1556.5	-0.925219	9.25e-07
ENSMUSG00000030983	Bccip	772.5	385	-1.00468	9.56e-07
ENSMUSG00000041168	Lonp1	2084.25	1089.25	-0.936193	9.56e-07
ENSMUSG00000006930	Hap1	58.75	13.25	-2.1486	9.63e-07
ENSMUSG00000024925	Rnaseh2c	554	268.25	-1.04631	9.64e-07
ENSMUSG00000056531	Ccdc18	192.75	23.25	-3.05143	9.72e-07
ENSMUSG00000010505	Myt1	44	5.25	-3.06711	9.89e-07
ENSMUSG00000064127	Med14	1172	531.25	-1.14151	9.9e-07
ENSMUSG00000030888	Rrp8	245.75	105.25	-1.22337	9.99e-07
ENSMUSG00000056076	Eif3b	4034.5	2140.25	-0.914611	1e-06
ENSMUSG00000049321	Zfp2	71	18.5	-1.94029	1.02e-06
ENSMUSG00000079036	Alkbh1	331.75	150.5	-1.14033	1.02e-06
ENSMUSG00000024666	Tmem138	77.75	21.5	-1.85451	1.03e-06
ENSMUSG00000034612	Chst11	92	28	-1.71621	1.03e-06
ENSMUSG00000067928	Zfp760	132	47.25	-1.48215	1.03e-06
ENSMUSG00000030045	Mrpl19	629.25	309	-1.02603	1.03e-06
ENSMUSG00000055884	Fancm	200.5	48.25	-2.055	1.05e-06
ENSMUSG00000033216	Eefsec	411.25	192.75	-1.09328	1.05e-06
ENSMUSG00000026669	Mcm10	917.25	463.75	-0.983968	1.05e-06
ENSMUSG00000078193	Gm2000	2472	1107	-1.15902	1.07e-06
ENSMUSG00000078716	Tmem8b	42.25	7	-2.59352	1.09e-06
ENSMUSG00000074039	4930520O04Rik	26	2	-3.70044	1.11e-06
ENSMUSG00000093603	Srsf2	5165.75	1831.5	-1.49595	1.11e-06
ENSMUSG00000045382	Cxcr4	20.25	0.75	-4.75489	1.12e-06
ENSMUSG00000044847	Lsm11	214	89.25	-1.26169	1.15e-06
ENSMUSG00000038205	Prkab2	145	54	-1.42502	1.17e-06
ENSMUSG00000032459	Mrps22	491	236	-1.05694	1.17e-06
ENSMUSG00000022043	Trim35	81.25	23.25	-1.80514	1.18e-06
ENSMUSG00000012848	Rps5	10699.2	4957.5	-1.10982	1.18e-06
ENSMUSG00000002129	Sf3a1	1794.75	938.75	-0.93497	1.18e-06
ENSMUSG00000059208	Hnrnpm	3947.25	2101.5	-0.909428	1.18e-06
ENSMUSG00000023034	Nr4a1	414.5	105.5	-1.97413	1.19e-06
ENSMUSG00000062997	Rpl35	3212	1453.5	-1.14394	1.19e-06
ENSMUSG00000045365	Rbm15b	535.5	260	-1.04237	1.19e-06
ENSMUSG00000043065	Spice1	232	98.75	-1.23227	1.2e-06
ENSMUSG00000079104	Prps1l3	286.75	127.5	-1.1693	1.2e-06
ENSMUSG00000032215	Rsl24d1	589.5	289	-1.02842	1.2e-06
ENSMUSG00000019923	Zwint	549.75	267.75	-1.03789	1.21e-06
ENSMUSG00000018821	Avpi1	101.5	32.75	-1.63191	1.22e-06
ENSMUSG00000033701	Acbd6	416	196.25	-1.08389	1.23e-06
ENSMUSG00000076585	Igkv6-23	505	23.25	-4.44098	1.24e-06
ENSMUSG00000047766	Lrrc49	118	40.75	-1.53391	1.24e-06
ENSMUSG00000005102	Eif2ak4	207.75	86.25	-1.26825	1.24e-06
ENSMUSG00000028262	Clca2	420.25	66.75	-2.65441	1.25e-06
ENSMUSG00000005981	Trap1	2432.5	1285	-0.920671	1.25e-06
ENSMUSG00000020116	Pno1	550	268.25	-1.03585	1.27e-06
ENSMUSG00000053604	Rpia	1175.5	605.75	-0.95648	1.28e-06
ENSMUSG00000044770	Scml4	1249.75	646	-0.952033	1.29e-06
ENSMUSG00000001943	Vsig2	24.75	1.75	-3.822	1.3e-06
ENSMUSG00000037197	Rbm17	1051.5	539	-0.964092	1.3e-06
ENSMUSG00000028909	Ptpru	26.75	2.25	-3.57154	1.31e-06
ENSMUSG00000023007	Prpf40b	185	74.75	-1.30738	1.35e-06
ENSMUSG00000037169	Mycn	91	28	-1.70044	1.4e-06
ENSMUSG00000038886	Man2a2	117	40.5	-1.53051	1.4e-06
ENSMUSG00000004018	Fancl	169.25	66.75	-1.34232	1.4e-06
ENSMUSG00000044763	Rg9mtd1	408.5	193	-1.08174	1.4e-06
ENSMUSG00000066009	Gm13051	21.25	1	-4.40939	1.42e-06
ENSMUSG00000055134	9130017K11Rik	108.75	36.5	-1.57505	1.42e-06
ENSMUSG00000027459	Fam110a	184.25	74.5	-1.30635	1.42e-06
ENSMUSG00000031853	BC021891	1821.25	957.5	-0.927585	1.42e-06
ENSMUSG00000028882	Ppp1r8	522.25	254.25	-1.03849	1.43e-06
ENSMUSG00000028729	Ebna1bp2	766	386	-0.988744	1.46e-06
ENSMUSG00000028749	Pla2g2f	49	9.75	-2.32931	1.49e-06
ENSMUSG00000066443	Gm10163	6183	3029	-1.02947	1.51e-06
ENSMUSG00000020525	Ppm1d	222.75	94.75	-1.23323	1.52e-06
ENSMUSG00000022248	Rad1	176.5	70.75	-1.31887	1.54e-06
ENSMUSG00000058558	Rpl5	644.25	320.75	-1.00617	1.55e-06
ENSMUSG00000069972	Gm10159	4950.5	2188.5	-1.17763	1.56e-06
ENSMUSG00000055980	Irs1	24.5	1.75	-3.80735	1.57e-06
ENSMUSG00000031821	Gins2	733	282.75	-1.37429	1.6e-06
ENSMUSG00000034601	2700049A03Rik	250	97.5	-1.35845	1.6e-06
ENSMUSG00000047676	Rpsa-ps10	2960.75	1333	-1.15129	1.63e-06
ENSMUSG00000089824	Rbm12	565.25	278.5	-1.02121	1.64e-06
ENSMUSG00000030048	Gkn3	248.75	16.5	-3.91416	1.65e-06
ENSMUSG00000029916	Agk	254.75	112	-1.18558	1.69e-06
ENSMUSG00000028218	Fam92a	124.25	44.5	-1.48137	1.72e-06
ENSMUSG00000028540	Dph2	204.25	85.5	-1.25634	1.73e-06
ENSMUSG00000032607	Amt	67.75	17.75	-1.9324	1.8e-06
ENSMUSG00000027189	Trim44	525	257.5	-1.02774	1.81e-06
ENSMUSG00000018428	Akap1	1530.5	805	-0.926942	1.82e-06
ENSMUSG00000025508	Rplp2	7345.25	3267.5	-1.16862	1.87e-06
ENSMUSG00000035561	Aldh1b1	15231.2	8292.25	-0.877199	1.87e-06
ENSMUSG00000028798	Eif3i	2136	1136.5	-0.910314	1.89e-06
ENSMUSG00000027860	Vangl1	121.75	43.5	-1.48483	1.94e-06
ENSMUSG00000028184	Lphn2	372	134.75	-1.46502	1.94e-06
ENSMUSG00000047205	Dusp18	106	35.75	-1.56805	1.95e-06
ENSMUSG00000027597	Ahcy	5812.5	3148.5	-0.884494	1.96e-06
ENSMUSG00000050796	B3galt6	156.75	61.25	-1.35568	1.97e-06
ENSMUSG00000032320	Rcn2	293	133	-1.13947	1.98e-06
ENSMUSG00000043483	Gm6863	405.75	120.75	-1.74857	2.02e-06
ENSMUSG00000021007	Spata7	60.5	14.75	-2.03622	2.04e-06
ENSMUSG00000048776	Pthlh	16.5	0.25	-6.04439	2.05e-06
ENSMUSG00000042532	Golga7b	36.75	5.5	-2.74024	2.07e-06
ENSMUSG00000037846	Rtkn2	19.5	0.75	-4.70044	2.09e-06
ENSMUSG00000030177	Ccdc77	285.5	129.25	-1.14333	2.1e-06
ENSMUSG00000071451	Psmg4	161.25	63.75	-1.3388	2.11e-06
ENSMUSG00000040521	Tsfm	530.5	261.75	-1.01916	2.13e-06
ENSMUSG00000048007	Timm8a1	802	409.75	-0.968858	2.13e-06
ENSMUSG00000018974	Sart3	1015.25	526.5	-0.94733	2.16e-06
ENSMUSG00000053841	Txlna	1082.5	563.5	-0.94188	2.19e-06
ENSMUSG00000048696	Mex3d	113.5	32.5	-1.80418	2.2e-06
ENSMUSG00000040282	BC052040	206.5	87.5	-1.23879	2.22e-06
ENSMUSG00000052146	Rps10	7372.75	3456	-1.0931	2.22e-06
ENSMUSG00000021262	Evl	197	58.5	-1.75169	2.25e-06
ENSMUSG00000057886	Gm6984	18	0.5	-5.16993	2.26e-06
ENSMUSG00000034006	Pqlc1	193.75	76	-1.35012	2.26e-06
ENSMUSG00000049672	Zfp161	320.5	148.5	-1.10986	2.31e-06
ENSMUSG00000038718	Pbx3	117.5	41.75	-1.49281	2.32e-06
ENSMUSG00000043648	Pld6	27.75	2.75	-3.33498	2.34e-06
ENSMUSG00000024833	Pola2	680.75	344.5	-0.982621	2.34e-06
ENSMUSG00000016018	Skiv2l2	948.5	491.25	-0.94919	2.37e-06
ENSMUSG00000021374	Nup153	1182.25	567	-1.06011	2.38e-06
ENSMUSG00000050947	Amigo1	252.5	112.25	-1.16957	2.43e-06
ENSMUSG00000020570	Sypl	3626.5	1963.75	-0.884967	2.45e-06
ENSMUSG00000078502	Gm13212	151.25	25.75	-2.55429	2.48e-06
ENSMUSG00000036112	Metap2	1984.5	1061.5	-0.902671	2.51e-06
ENSMUSG00000089762	Ier5l	55.25	12.75	-2.11548	2.52e-06
ENSMUSG00000014074	Rnf168	485	238.25	-1.02551	2.52e-06
ENSMUSG00000063457	Rps15	9277.5	4257.75	-1.12364	2.56e-06
ENSMUSG00000026404	Ddx59	54.5	12.5	-2.12433	2.68e-06
ENSMUSG00000044968	Napepld	201.5	85.5	-1.23678	2.68e-06
ENSMUSG00000073968	Trim68	73.25	20.75	-1.81972	2.75e-06
ENSMUSG00000027082	Tfpi	157.75	62.5	-1.33571	2.75e-06
ENSMUSG00000024366	Gfra3	75	7.75	-3.27462	2.76e-06
ENSMUSG00000084174	Sycn	34.75	5	-2.79701	2.77e-06
ENSMUSG00000015023	Ddx19a	770	395.25	-0.962093	2.79e-06
ENSMUSG00000033170	Card10	735.25	376.25	-0.966543	2.81e-06
ENSMUSG00000026966	Ssna1	487	240.25	-1.01939	2.86e-06
ENSMUSG00000073640	Rpl27-ps3	4029.25	2101.25	-0.939264	2.86e-06
ENSMUSG00000029463	1500011H22Rik	30	3.5	-3.09954	2.87e-06
ENSMUSG00000021018	Polr2h	382.75	183.5	-1.06062	2.93e-06
ENSMUSG00000022489	Pde1b	81	24.5	-1.72514	3.07e-06
ENSMUSG00000002319	Ipo4	764.75	393.5	-0.958625	3.09e-06
ENSMUSG00000007892	Rplp1	13872.8	6457.25	-1.10326	3.16e-06
ENSMUSG00000007379	Dennd2c	22.5	1.5	-3.90689	3.17e-06
ENSMUSG00000056267	Cep70	219.25	95.5	-1.199	3.17e-06
ENSMUSG00000040592	Cd79b	43.5	8.25	-2.39855	3.21e-06
ENSMUSG00000047844	Bex4	24.5	2	-3.61471	3.23e-06
ENSMUSG00000031954	Cfdp1	917	478.25	-0.939157	3.28e-06
ENSMUSG00000074129	Rpl13a	14882.8	6396.25	-1.21834	3.3e-06
ENSMUSG00000025534	Gusb	611.25	309.75	-0.980658	3.34e-06
ENSMUSG00000041459	Tardbp	3758	2052	-0.872934	3.34e-06
ENSMUSG00000016624	Phf21b	131.25	49.5	-1.40682	3.36e-06
ENSMUSG00000017002	Slpi	26.5	2.25	-3.558	3.38e-06
ENSMUSG00000031644	Nek1	279	124.5	-1.16412	3.38e-06
ENSMUSG00000055093	Gm8430	3044.5	1284.25	-1.24528	3.41e-06
ENSMUSG00000042050	Wdr60	54.5	12.75	-2.09576	3.45e-06
ENSMUSG00000047747	Rnf150	37.25	6	-2.63421	3.46e-06
ENSMUSG00000041040	Fam117b	936.25	489.75	-0.934848	3.49e-06
ENSMUSG00000034793	G6pc3	828.5	430.25	-0.945327	3.52e-06
ENSMUSG00000027168	Pax6	46.5	9.5	-2.29123	3.54e-06
ENSMUSG00000026686	Lmx1a	38.25	5.25	-2.86507	3.55e-06
ENSMUSG00000024795	Kif20b	756.5	106.5	-2.82849	3.56e-06
ENSMUSG00000085492	Trmt61b	106.25	37	-1.52187	3.56e-06
ENSMUSG00000006720	Zfp184	21.25	1.25	-4.08746	3.57e-06
ENSMUSG00000026833	Olfm1	32	4.25	-2.91254	3.65e-06
ENSMUSG00000022403	St13	1785.25	961.25	-0.893143	3.65e-06
ENSMUSG00000050148	Ubqln2	437.75	215	-1.02577	3.66e-06
ENSMUSG00000081534	Slc48a1	238.25	106.25	-1.16501	3.67e-06
ENSMUSG00000034826	Nup54	460	227.25	-1.01735	3.67e-06
ENSMUSG00000039328	Rnf122	53.75	12.5	-2.10434	3.68e-06
ENSMUSG00000044030	Irf2bp1	549.75	276.75	-0.990192	3.7e-06
ENSMUSG00000024186	Rgs11	49.5	10.75	-2.20309	3.72e-06
ENSMUSG00000029249	Rest	477	236.75	-1.01062	3.74e-06
ENSMUSG00000044341	Gm5601	379.5	104.5	-1.8606	3.79e-06
ENSMUSG00000027394	Ttl	103.5	35.75	-1.53362	3.79e-06
ENSMUSG00000056214	Pard6g	22.25	1.5	-3.89077	3.8e-06
ENSMUSG00000040725	Hnrnpul1	3403.25	1861.75	-0.870254	3.8e-06
ENSMUSG00000020122	Egfr	676	320.75	-1.07557	3.81e-06
ENSMUSG00000001569	Nom1	599.25	304.5	-0.976716	3.88e-06
ENSMUSG00000027326	Casc5	734.75	103.75	-2.82414	3.89e-06
ENSMUSG00000038766	Gabpb2	1710.75	921.5	-0.892573	3.89e-06
ENSMUSG00000027905	Ddx20	380.5	184	-1.04819	3.91e-06
ENSMUSG00000019857	Asf1a	246.5	111	-1.15103	3.96e-06
ENSMUSG00000031546	Gins4	320	151	-1.08352	4e-06
ENSMUSG00000022332	Khdrbs3	109.5	34	-1.68732	4.04e-06
ENSMUSG00000027593	Raly	3010.5	1646.75	-0.870382	4.12e-06
ENSMUSG00000004393	Ddx56	739.75	383	-0.949693	4.15e-06
ENSMUSG00000087150	BC064078	34.75	5.25	-2.72662	4.2e-06
ENSMUSG00000067889	Spnb3	45.5	9.25	-2.29834	4.2e-06
ENSMUSG00000027220	Syt13	46.75	9.75	-2.26149	4.21e-06
ENSMUSG00000030084	Plxna1	529.25	266.5	-0.989814	4.21e-06
ENSMUSG00000018809	Smyd4	98.5	33.5	-1.55596	4.28e-06
ENSMUSG00000066705	Fxyd6	30	3	-3.32193	4.33e-06
ENSMUSG00000046329	Slc25a23	258.75	114.25	-1.17936	4.33e-06
ENSMUSG00000081406	Gm13654	7626	3038.25	-1.32769	4.34e-06
ENSMUSG00000036864	BC053749	123.25	46	-1.42188	4.36e-06
ENSMUSG00000042699	Dhx9	3592.75	1699	-1.0804	4.4e-06
ENSMUSG00000006498	Ptbp1	7389.5	4094	-0.851966	4.43e-06
ENSMUSG00000030008	1700040I03Rik	180.5	76	-1.24793	4.45e-06
ENSMUSG00000040312	Cchcr1	340.75	163	-1.06384	4.51e-06
ENSMUSG00000053080	2700081O15Rik	126.5	47.75	-1.40556	4.53e-06
ENSMUSG00000020167	Tcf3	1688.25	912.75	-0.887237	4.54e-06
ENSMUSG00000059070	Rpl18	10193.2	5145.5	-0.986231	4.58e-06
ENSMUSG00000030839	Sergef	86.5	27.75	-1.64021	4.59e-06
ENSMUSG00000036249	Rbm43	101.25	35	-1.5325	4.61e-06
ENSMUSG00000016554	Eif3d	2268.5	1237.5	-0.87431	4.66e-06
ENSMUSG00000020808	Fam64a	30	3.75	-3	4.74e-06
ENSMUSG00000049657	Zbtb5	251.5	114.5	-1.13521	4.79e-06
ENSMUSG00000045975	C2cd2	274	126.75	-1.11219	4.79e-06
ENSMUSG00000032199	Polr2m	1828	992.25	-0.881491	4.81e-06
ENSMUSG00000019808	Adat2	74.25	22	-1.75489	4.87e-06
ENSMUSG00000024538	Ppic	149.25	59.75	-1.32072	4.88e-06
ENSMUSG00000029319	Coq2	977.5	517.5	-0.917538	4.91e-06
ENSMUSG00000028949	Smarcd3	33	4.75	-2.79647	4.93e-06
ENSMUSG00000078812	Eif5a	7471	4153.5	-0.846974	5.06e-06
ENSMUSG00000073902	Gm1966	1372.75	249.25	-2.4614	5.08e-06
ENSMUSG00000031891	Hsd11b2	324.5	145	-1.16217	5.23e-06
ENSMUSG00000061887	Ssbp3	931	492.5	-0.918657	5.28e-06
ENSMUSG00000016921	Srsf6	3754	2074.5	-0.855665	5.32e-06
ENSMUSG00000033460	Armcx1	38.5	6.75	-2.5119	5.35e-06
ENSMUSG00000003970	Rpl8	13128.2	6461	-1.02285	5.36e-06
ENSMUSG00000015937	H2afy	2699.25	1484	-0.863068	5.44e-06
ENSMUSG00000078348	Sf3b5	676.5	350.75	-0.947647	5.48e-06
ENSMUSG00000031799	Tpm4	1126	602.25	-0.902772	5.49e-06
ENSMUSG00000028133	Rwdd3	51	11.75	-2.11784	5.57e-06
ENSMUSG00000036902	Neto2	46	3.25	-3.82312	5.65e-06
ENSMUSG00000053091	Lins	133.5	49.5	-1.43134	5.67e-06
ENSMUSG00000027641	Rbl1	773.25	405.25	-0.932123	5.7e-06
ENSMUSG00000031023	D930014E17Rik	179.5	76.25	-1.23517	5.73e-06
ENSMUSG00000040078	Gm9769	168	28	-2.58496	5.89e-06
ENSMUSG00000005698	Ctcf	1430	774.25	-0.885144	5.95e-06
ENSMUSG00000040820	Hlcs	185.75	79.75	-1.21981	6.01e-06
ENSMUSG00000031371	Haus7	263	121.75	-1.11114	6.03e-06
ENSMUSG00000036833	Pnpla7	250	114.75	-1.12343	6.2e-06
ENSMUSG00000020290	Xpo1	2204.25	965.5	-1.19094	6.23e-06
ENSMUSG00000025262	Fam120c	164.5	58.75	-1.48543	6.25e-06
ENSMUSG00000025538	Sumf2	133.25	52	-1.35755	6.25e-06
ENSMUSG00000029507	Pus1	865.75	458.25	-0.917816	6.26e-06
ENSMUSG00000001039	B9d1	37.5	6.5	-2.52838	6.34e-06
ENSMUSG00000025912	Mybl1	90.25	11.75	-2.94127	6.38e-06
ENSMUSG00000009079	Ewsr1	4241	2359	-0.846229	6.43e-06
ENSMUSG00000063001	Gm15450	2290.5	957	-1.25907	6.45e-06
ENSMUSG00000045799	Gm9800	29.5	3.75	-2.97575	6.46e-06
ENSMUSG00000029420	Rimbp2	56.25	6	-3.22882	6.48e-06
ENSMUSG00000034055	Phka1	154.75	63.5	-1.28511	6.68e-06
ENSMUSG00000051768	Xrcc1	598.75	309.25	-0.95318	6.73e-06
ENSMUSG00000032307	Ube2q2	573.5	295.25	-0.957856	6.85e-06
ENSMUSG00000021062	Rab15	561.75	237.5	-1.242	6.88e-06
ENSMUSG00000041895	Wipi1	246	113	-1.12234	6.89e-06
ENSMUSG00000030421	C80913	607	314.25	-0.949784	7e-06
ENSMUSG00000052609	Plekhg3	643.5	334.75	-0.942856	7.01e-06
ENSMUSG00000079037	Prnp	83	26.75	-1.63357	7.12e-06
ENSMUSG00000060206	Zfp462	387.25	191.5	-1.01592	7.26e-06
ENSMUSG00000083364	Gm14535	225.5	102	-1.14456	7.29e-06
ENSMUSG00000029833	Trim24	832.5	441.5	-0.915037	7.29e-06
ENSMUSG00000032657	Fam189b	73	22	-1.73039	7.41e-06
ENSMUSG00000027108	Ola1	1100.75	593	-0.892383	7.41e-06
ENSMUSG00000029763	Exoc4	586	303	-0.951583	7.42e-06
ENSMUSG00000034487	Kdelc2	285.25	135	-1.07927	7.49e-06
ENSMUSG00000036281	Snapc4	337.5	148	-1.18929	7.56e-06
ENSMUSG00000057363	Uxs1	315.25	151.75	-1.0548	7.67e-06
ENSMUSG00000041453	Rpl21	4372	2319	-0.914791	7.67e-06
ENSMUSG00000041886	Macc1	24.75	2.25	-3.45943	7.78e-06
ENSMUSG00000055320	Tead1	422.5	56.25	-2.90903	7.86e-06
ENSMUSG00000044452	Zfp507	470	238.5	-0.978671	8.02e-06
ENSMUSG00000047215	Rpl9	9277.5	4791.5	-0.953259	8.02e-06
ENSMUSG00000007570	Fance	365	179.75	-1.0219	8.09e-06
ENSMUSG00000008153	Clstn3	26.75	2	-3.74147	8.21e-06
ENSMUSG00000022614	Lmf2	770	407.75	-0.917174	8.22e-06
ENSMUSG00000000276	Dgke	165.25	69.75	-1.24439	8.34e-06
ENSMUSG00000051998	Lax1	42.75	8.75	-2.28857	8.57e-06
ENSMUSG00000026917	Wdr5	896.25	479.75	-0.901618	8.64e-06
ENSMUSG00000029250	Polr2b	1178.25	639.5	-0.881629	8.65e-06
ENSMUSG00000022604	Cep97	114	42.75	-1.41504	8.71e-06
ENSMUSG00000030272	Camk1	130.75	51.5	-1.34417	8.72e-06
ENSMUSG00000040220	Gas8	72.5	22	-1.72048	8.75e-06
ENSMUSG00000024067	Dpy30	563.25	291.75	-0.949043	8.81e-06
ENSMUSG00000032121	Tmem218	101.75	36.5	-1.47906	8.88e-06
ENSMUSG00000074749	Plk1s1	175.5	75.5	-1.21692	8.95e-06
ENSMUSG00000021532	Fastkd3	226.75	103.5	-1.13147	8.97e-06
ENSMUSG00000022324	Matn2	78.5	25	-1.65076	9.42e-06
ENSMUSG00000020079	Supv3l1	680.75	359	-0.923141	9.59e-06
ENSMUSG00000021244	Ylpm1	924	494	-0.903382	9.63e-06
ENSMUSG00000038481	Cdk19	380	189.25	-1.00571	9.68e-06
ENSMUSG00000040998	Npnt	21	1.5	-3.80735	9.73e-06
ENSMUSG00000029781	Fkbp9	129.25	51	-1.3416	9.82e-06
ENSMUSG00000024220	Zfp523	330.75	161.75	-1.03198	9.87e-06
ENSMUSG00000032415	Ube2cbp	56.5	14.75	-1.93754	9.94e-06
ENSMUSG00000093378	RP23-466I14.1	524	97	-2.43351	1.01e-05
ENSMUSG00000078234	Klhdc7a	31.75	4.75	-2.74076	1.02e-05
ENSMUSG00000030861	Acadsb	289.25	138.75	-1.05983	1.03e-05
ENSMUSG00000039182	AW209491	184.75	81	-1.18958	1.04e-05
ENSMUSG00000033565	Rbfox2	518.75	268	-0.952806	1.04e-05
ENSMUSG00000057604	Lmcd1	192	85	-1.17557	1.05e-05
ENSMUSG00000026999	Nup35	211.5	95.75	-1.14331	1.06e-05
ENSMUSG00000029703	Lrwd1	384.75	192.5	-0.999063	1.06e-05
ENSMUSG00000020561	Twistnb	243.5	113.5	-1.10123	1.07e-05
ENSMUSG00000028266	Lmo4	323.25	158	-1.03273	1.07e-05
ENSMUSG00000014859	E2f4	1246.25	682	-0.86975	1.07e-05
ENSMUSG00000021684	Pde8b	229	105.5	-1.1181	1.08e-05
ENSMUSG00000005089	Slc1a2	160.75	2.25	-6.15875	1.09e-05
ENSMUSG00000047248	C2cd3	734.25	255.75	-1.52154	1.09e-05
ENSMUSG00000026585	Kifap3	178	74	-1.26628	1.1e-05
ENSMUSG00000041975	Mettl8	250.5	117.5	-1.09215	1.1e-05
ENSMUSG00000073702	Rpl31	1163.75	577	-1.01214	1.1e-05
ENSMUSG00000033752	Mnd1	52.25	13	-2.00692	1.12e-05
ENSMUSG00000029706	Pax4	19.75	1.25	-3.98185	1.13e-05
ENSMUSG00000067288	Rps28	2551.5	1139	-1.16358	1.13e-05
ENSMUSG00000073792	Alg6	498.5	257.25	-0.954422	1.13e-05
ENSMUSG00000030303	Far2	2505	1402.25	-0.837067	1.14e-05
ENSMUSG00000033554	Dph5	168	72.25	-1.21739	1.16e-05
ENSMUSG00000051495	Irf2bp2	2545.75	1426.75	-0.835358	1.17e-05
ENSMUSG00000027722	Spata5	266.5	126.75	-1.07215	1.19e-05
ENSMUSG00000043621	Ubxn10	34.25	5.75	-2.57447	1.21e-05
ENSMUSG00000024081	Cebpz	717.5	278.75	-1.36401	1.21e-05
ENSMUSG00000070319	Eif3g	1393.75	768.75	-0.858385	1.21e-05
ENSMUSG00000054942	Fam73a	327.25	161	-1.02333	1.22e-05
ENSMUSG00000068856	Sf3b4	834.75	449.5	-0.893023	1.22e-05
ENSMUSG00000041607	Mbp	1011.75	550.75	-0.877383	1.23e-05
ENSMUSG00000036231	Agr3	55.25	13	-2.08746	1.24e-05
ENSMUSG00000062661	Ncs1	14.5	0.25	-5.85798	1.25e-05
ENSMUSG00000021367	Edn1	197	88.5	-1.15445	1.29e-05
ENSMUSG00000093596	Atxn3	382	30	-3.67054	1.33e-05
ENSMUSG00000029570	Lfng	209	46.75	-2.16046	1.33e-05
ENSMUSG00000037331	Larp1	3871.5	2192.25	-0.82048	1.33e-05
ENSMUSG00000042079	Hnrnpf	8143.5	4644.25	-0.810203	1.33e-05
ENSMUSG00000035234	Fam175a	159.75	68.25	-1.22691	1.36e-05
ENSMUSG00000054612	Mgmt	19.5	1.25	-3.96347	1.37e-05
ENSMUSG00000022992	2310037I24Rik	945.5	514.5	-0.877906	1.37e-05
ENSMUSG00000020775	Mrpl38	967.75	527.25	-0.876147	1.37e-05
ENSMUSG00000033610	Pank1	551.25	289	-0.931637	1.38e-05
ENSMUSG00000043639	Rbm20	77.75	25.25	-1.62256	1.39e-05
ENSMUSG00000061983	Rps12	14291	6756.25	-1.08081	1.4e-05
ENSMUSG00000073598	1700066B19Rik	140	57.75	-1.27753	1.46e-05
ENSMUSG00000034349	Smc4	2279	545.25	-2.06341	1.48e-05
ENSMUSG00000031578	Mak16	450.75	232.25	-0.956649	1.48e-05
ENSMUSG00000037236	Matr3	2046.75	1048.25	-0.965352	1.51e-05
ENSMUSG00000020422	Tns3	1941	1088.75	-0.834127	1.52e-05
ENSMUSG00000009406	Elk1	94.75	34	-1.47859	1.54e-05
ENSMUSG00000062647	Rpl7a	12171	6983	-0.801529	1.54e-05
ENSMUSG00000021457	Syk	405	206.5	-0.97178	1.55e-05
ENSMUSG00000038963	Slco4a1	226.75	105.75	-1.10044	1.56e-05
ENSMUSG00000007739	Cct4	3220.75	1827.25	-0.817723	1.57e-05
ENSMUSG00000022226	Mcpt2	115.5	8.75	-3.72247	1.6e-05
ENSMUSG00000021645	Smn1	328	163	-1.00882	1.62e-05
ENSMUSG00000044231	Nhlrc1	116.5	45.5	-1.35639	1.65e-05
ENSMUSG00000067870	Gm8759	6792.75	3517.25	-0.949548	1.65e-05
ENSMUSG00000040383	Aqr	1077.5	593.5	-0.860368	1.67e-05
ENSMUSG00000076726	Ighv1-64	72.5	1.75	-5.37255	1.69e-05
ENSMUSG00000047879	Usp14	962.25	527.25	-0.867925	1.69e-05
ENSMUSG00000055629	B4galnt4	269.5	114.75	-1.23179	1.71e-05
ENSMUSG00000020973	1110034A24Rik	230.5	108.25	-1.0904	1.72e-05
ENSMUSG00000028549	Itgb3bp	103	38.5	-1.41971	1.73e-05
ENSMUSG00000035754	Wdr18	752.5	406.75	-0.887549	1.73e-05
ENSMUSG00000047710	Zfp828	335.75	168	-0.998926	1.79e-05
[truncated: 633 more rows]

## Sheet: S3 Muñoz et al Lgr5_MS_ISC sig.
Table S3
EnsemblID	Symbol	TranscriptCount_Cd24a_Mid	TranscriptCount_Cd24a_Neg	log2FoldChange	padj
ENSMUSG00000022026	Olfm4	47622.8	2596.75	-4.19687	3.93e-83
ENSMUSG00000023886	Smoc2	2689.25	216.75	-3.6331	3.55e-71
ENSMUSG00000005410	Mcm5	2193	177	-3.63108	2.06e-69
ENSMUSG00000041859	Mcm3	1530.75	115.75	-3.72515	2.57e-68
ENSMUSG00000039994	Timeless	506.5	19.25	-4.71763	5.91e-68
ENSMUSG00000037474	Dtl	706.25	46	-3.94047	3.37e-61
ENSMUSG00000053931	Cnn3	2118.75	148	-3.83954	3.98e-56
ENSMUSG00000029247	Paics	1213.25	123.25	-3.29922	2.77e-54
ENSMUSG00000054256	Msi1	421	19.5	-4.43227	3.31e-53
ENSMUSG00000055612	Cdca7	2382.75	289.75	-3.03975	8.82e-53
ENSMUSG00000002870	Mcm2	1591.5	181.75	-3.13036	1.76e-52
ENSMUSG00000009418	Nav1	448.5	23	-4.2854	1.27e-51
ENSMUSG00000005087	Cd44	1018	68.25	-3.89876	8.27e-49
ENSMUSG00000022673	Mcm4	1266.5	152.75	-3.0516	2.73e-48
ENSMUSG00000024660	Incenp	1708.25	221	-2.9504	3.09e-48
ENSMUSG00000026355	Mcm6	3052.25	435.5	-2.80913	1.95e-47
ENSMUSG00000029730	Mcm7	2380.5	339.25	-2.81084	2.27e-46
ENSMUSG00000000567	Sox9	981.25	121.5	-3.01366	4.59e-45
ENSMUSG00000003779	Kif20a	1055.75	135.25	-2.96457	1.27e-44
ENSMUSG00000053398	Phgdh	431.25	36.25	-3.57247	3.2e-44
ENSMUSG00000040681	Hmgn1	1995	262.75	-2.92463	1.48e-43
ENSMUSG00000041431	Ccnb1	1418.75	206	-2.7839	1.33e-42
ENSMUSG00000031562	Dctd	292.75	19.25	-3.92674	4.26e-42
ENSMUSG00000028832	Stmn1	4220	416	-3.34259	7.79e-39
ENSMUSG00000030091	Nup210	1638.5	273.75	-2.58144	2.03e-38
ENSMUSG00000046711	Hmga1	5773.75	868.5	-2.73291	1.54e-37
ENSMUSG00000009545	Kcnq1	3174.5	593	-2.42043	6.46e-37
ENSMUSG00000059791	Nrm	447.5	47.75	-3.22832	1.05e-36
ENSMUSG00000035960	Apex1	970	156.75	-2.62952	4.06e-36
ENSMUSG00000028664	Ephb2	2083.25	387.75	-2.42564	1.23e-35
ENSMUSG00000032178	Ilf3	1241	227.25	-2.44915	1.15e-33
ENSMUSG00000027306	Nusap1	1156.75	130	-3.15349	3.52e-33
ENSMUSG00000025790	Slco3a1	329.25	38.25	-3.10565	1.51e-32
ENSMUSG00000024151	Msh2	998.75	189	-2.40174	2.82e-31
ENSMUSG00000025991	Cps1	42489	9835.75	-2.11098	4.1e-31
ENSMUSG00000024597	Slc12a2	11150.5	816.75	-3.77107	4.88e-31
ENSMUSG00000058392	Rrp1b	464	73.5	-2.65831	9.8e-30
ENSMUSG00000056758	Hmga2	234.75	24.5	-3.26027	2.39e-29
ENSMUSG00000040618	Pck2	1092	193.75	-2.4947	3.62e-29
ENSMUSG00000049553	Polr1a	882.25	179	-2.30123	2.31e-28
ENSMUSG00000031626	Sorbs2	421.5	39	-3.43399	4.54e-28
ENSMUSG00000009248	Ascl2	268.5	9.25	-4.85932	5.78e-28
ENSMUSG00000021811	Dnajc9	674.25	130.25	-2.372	6.55e-28
ENSMUSG00000037033	Clca4	20591.8	1847	-3.47881	3.59e-27
ENSMUSG00000024791	Cdca5	447.75	60.75	-2.88174	2.59e-26
ENSMUSG00000038379	Ttk	363.75	38.5	-3.24002	4.34e-26
ENSMUSG00000029438	Bcl7a	491	93.5	-2.39268	1.07e-25
ENSMUSG00000032113	Chek1	283	42.25	-2.74378	2.54e-25
ENSMUSG00000001056	Nhp2	1008.5	203	-2.31266	8.86e-25
ENSMUSG00000037725	Ckap2	508.25	75	-2.76058	1.77e-24
ENSMUSG00000033307	Mif	1254.5	308.25	-2.02494	2.13e-24
ENSMUSG00000031016	Wee1	309.25	51.75	-2.57914	4.65e-24
ENSMUSG00000058230	Grlf1	912.25	217.5	-2.06841	7.04e-24
ENSMUSG00000029086	Prom1	3468.5	942.25	-1.88013	8.1e-24
ENSMUSG00000006728	Cdk4	2985.75	829.5	-1.84778	7.38e-23
ENSMUSG00000063445	Nmral1	218.5	23.75	-3.20163	1.2e-22
ENSMUSG00000030315	Vgll4	968.5	244.5	-1.98592	1.51e-22
ENSMUSG00000028884	Rpa2	620	151.75	-2.03057	4.27e-21
ENSMUSG00000031328	Flna	290	44.25	-2.7123	6.34e-21
ENSMUSG00000039985	Fam60a	857.5	226.75	-1.91903	9.74e-21
ENSMUSG00000021591	Glrx	1181.75	6039	2.35338	1.58e-20
ENSMUSG00000024411	Aqp4	970	88.75	-3.45017	2.34e-20
ENSMUSG00000055639	Dach1	440	66.75	-2.72066	2.92e-20
ENSMUSG00000029521	Chek2	428.75	99.75	-2.10375	6.36e-20
ENSMUSG00000030935	Acsm3	346	65.75	-2.39571	1.24e-19
ENSMUSG00000022034	Esco2	501.25	49.25	-3.34733	1.43e-19
ENSMUSG00000033083	Tbc1d4	293.5	60.25	-2.28433	1.68e-19
ENSMUSG00000026600	Soat1	895.25	153.25	-2.5464	2.93e-19
ENSMUSG00000031527	Eri1	606.75	162.75	-1.89844	9.83e-19
ENSMUSG00000019947	Arid5b	396.75	68	-2.54462	1.81e-18
ENSMUSG00000024177	Nme4	110.25	11.25	-3.29278	1.9e-18
ENSMUSG00000032232	Cgnl1	99.25	9	-3.46307	3.42e-18
ENSMUSG00000017176	Nt5c3l	183.75	32	-2.5216	8.1e-18
ENSMUSG00000040860	Crocc	265.25	58	-2.19323	1.77e-17
ENSMUSG00000027510	Rbm38	410.25	106.5	-1.94565	2.85e-17
ENSMUSG00000005360	Slc1a3	487.5	76	-2.68133	1.83e-16
ENSMUSG00000005566	Trim28	4708	1650.75	-1.51199	2.26e-16
ENSMUSG00000030086	Chchd6	115.25	15.75	-2.87134	6.07e-16
ENSMUSG00000031403	Dkc1	957.75	191.75	-2.32042	2.06e-15
ENSMUSG00000018417	Myo1b	507	141.25	-1.84373	2.89e-15
ENSMUSG00000028318	Polr1e	178.5	38.75	-2.20366	2.28e-14
ENSMUSG00000042446	Zmym4	384.25	113.25	-1.76253	2.38e-14
ENSMUSG00000000628	Hk2	876.5	304.5	-1.52531	5e-14
ENSMUSG00000057406	Whsc1	1875.25	699	-1.42372	7.95e-14
ENSMUSG00000025001	Hells	998.25	153.5	-2.70116	9.56e-14
ENSMUSG00000022528	Hes1	1287	473.25	-1.44334	1.47e-13
ENSMUSG00000030199	Etv6	1544.5	578.5	-1.41675	1.98e-13
ENSMUSG00000061981	Flot2	222	57.25	-1.95521	2.01e-13
ENSMUSG00000027430	Dtd1	171.5	39.25	-2.12744	2.48e-13
ENSMUSG00000037242	Clic4	550.75	185	-1.57387	2.65e-13
ENSMUSG00000022433	Csnk1e	287.25	86.75	-1.72737	2.07e-12
ENSMUSG00000033149	Phldb2	98.25	8.5	-3.53092	4.54e-12
ENSMUSG00000027684	Mecom	294	55	-2.41831	5.38e-12
ENSMUSG00000023044	Csad	380.25	128.75	-1.56238	9.95e-12
ENSMUSG00000020451	Limk2	2791	1154.75	-1.2732	1.02e-11
ENSMUSG00000040195	Tmem194	482.5	172.25	-1.48602	1.22e-11
ENSMUSG00000060261	Gtf2i	1897.25	792.75	-1.25897	3.8e-11
ENSMUSG00000027332	Ivd	867	352	-1.30046	1.23e-10
ENSMUSG00000042215	Bag2	55.5	6.25	-3.15056	1.92e-10
ENSMUSG00000040274	Cdk6	321.75	48.5	-2.72988	3.37e-10
ENSMUSG00000016541	Atxn10	337	116	-1.53862	4.85e-10
ENSMUSG00000029168	Dpysl5	235.25	12.75	-4.20563	4.93e-10
ENSMUSG00000028484	Psip1	570	118.5	-2.26607	7.53e-10
ENSMUSG00000034723	Tmx4	126.5	32.75	-1.94957	8.18e-10
ENSMUSG00000055053	Nfic	649	267.25	-1.28003	9.07e-10
ENSMUSG00000026187	Xrcc5	207.5	68	-1.6095	1.36e-09
ENSMUSG00000021990	Spata13	860.25	368	-1.22505	1.37e-09
ENSMUSG00000048039	Isg20l2	748.25	324.25	-1.20641	4.21e-09
ENSMUSG00000036805	Noxa1	472	97.75	-2.27162	5.17e-09
ENSMUSG00000015217	Hmgb3	1446.25	660.75	-1.13014	5.5e-09
ENSMUSG00000025626	Phf6	357.75	141.25	-1.3407	6.18e-09
ENSMUSG00000040446	Rprd1a	301.5	109.75	-1.45794	6.18e-09
ENSMUSG00000033032	Afap1l1	279.75	90.75	-1.62417	6.22e-09
ENSMUSG00000029478	Ncor2	959.5	430.75	-1.15543	7.75e-09
ENSMUSG00000032263	Bckdhb	105.25	27.25	-1.94949	9.34e-09
ENSMUSG00000048251	Bcl11b	883.75	408.75	-1.11242	3.55e-08
ENSMUSG00000042660	Wdr55	315.75	130.75	-1.27197	7.41e-08
ENSMUSG00000042082	Arsb	393	172.5	-1.18793	1.46e-07
ENSMUSG00000059878	Zfp422	574.25	268.75	-1.09541	2.53e-07
ENSMUSG00000043909	Trp53bp1	675	323	-1.06335	3.22e-07
ENSMUSG00000008575	Nfib	1184.75	601.75	-0.977347	7.32e-07
ENSMUSG00000024246	Thumpd2	60.25	13.75	-2.13153	8.58e-07
ENSMUSG00000044770	Scml4	1249.75	646	-0.952033	1.29e-06
ENSMUSG00000024833	Pola2	680.75	344.5	-0.982621	2.34e-06
ENSMUSG00000031546	Gins4	320	151	-1.08352	4e-06
ENSMUSG00000025262	Fam120c	164.5	58.75	-1.48543	6.25e-06
ENSMUSG00000029833	Trim24	832.5	441.5	-0.915037	7.29e-06
ENSMUSG00000032280	Tle3	639.25	1170.5	0.872673	1.09e-05
ENSMUSG00000041607	Mbp	1011.75	550.75	-0.877383	1.23e-05
ENSMUSG00000036231	Agr3	55.25	13	-2.08746	1.24e-05
ENSMUSG00000020422	Tns3	1941	1088.75	-0.834127	1.52e-05
ENSMUSG00000047710	Zfp828	335.75	168	-0.998926	1.79e-05
ENSMUSG00000029851	Fam115c	310	154.75	-1.00233	2.3e-05
ENSMUSG00000055932	Fto	693.5	376.25	-0.882204	2.33e-05
ENSMUSG00000000861	Bcl11a	367.25	192.25	-0.933779	4.64e-05
ENSMUSG00000028565	Nfia	615	248.25	-1.30879	5.27e-05
ENSMUSG00000009569	Mkl2	1081.5	617.25	-0.809107	5.49e-05
ENSMUSG00000032380	Dapk2	552.5	305.25	-0.855983	6.91e-05
ENSMUSG00000027452	Acss1	1241.75	726.75	-0.772844	0.000104191
ENSMUSG00000033004	Mycbp2	736	291	-1.33869	0.000138795
ENSMUSG00000028653	Trit1	229.25	117.75	-0.961195	0.000158189
ENSMUSG00000031310	Zmym3	627.25	360	-0.801044	0.000161665
ENSMUSG00000042700	Sipa1l1	1616.5	971.5	-0.734588	0.000186683
ENSMUSG00000053644	Aldh7a1	168.5	83.5	-1.0129	0.000255619
ENSMUSG00000023991	Foxp4	1869	1146.25	-0.705345	0.000316245
ENSMUSG00000045639	Zfp629	537.25	314.25	-0.773681	0.000371531
ENSMUSG00000047945	Marcksl1	208	97	-1.10053	0.000401003
ENSMUSG00000027030	Stk39	725.75	441	-0.718694	0.000635724
ENSMUSG00000003778	Brd8	1367.75	852.5	-0.682033	0.000648965
ENSMUSG00000020380	Rad50	693	311.75	-1.15247	0.000661229
ENSMUSG00000035342	Lzts2	690	425	-0.699134	0.000979692
ENSMUSG00000061718	Ppp1r1b	7646.75	4546	-0.750249	0.000986284
ENSMUSG00000027605	Acss2	1082.25	682.75	-0.664604	0.00111843
ENSMUSG00000026565	Pou2f1	465.75	184.25	-1.33789	0.00115591
ENSMUSG00000071337	Tia1	746.75	463.25	-0.688834	0.00126549
ENSMUSG00000031093	Dock11	627.25	264.25	-1.24714	0.00178229
ENSMUSG00000031393	Mecp2	528	323	-0.709004	0.00246429
ENSMUSG00000039246	Lyplal1	75	34.5	-1.12029	0.00256987
ENSMUSG00000005534	Insr	913.75	1438.25	0.654443	0.00302081
ENSMUSG00000022323	Hrsp12	183.5	105.25	-0.80196	0.00322527
ENSMUSG00000024817	Uhrf2	714	462.75	-0.625691	0.00337202
ENSMUSG00000030094	Xpc	300	185.25	-0.695489	0.00420497
ENSMUSG00000039361	Picalm	2547.5	4211.25	0.725166	0.00429446
ENSMUSG00000031808	Slc27a1	299.5	187	-0.679518	0.00527752
ENSMUSG00000053110	Yap1	1205	820	-0.555337	0.00711194
ENSMUSG00000021481	Zfp346	198.5	120.75	-0.717116	0.00756065
ENSMUSG00000026484	Rnf2	307.5	196.75	-0.644223	0.00818276
ENSMUSG00000041476	Smpx	14.75	2.75	-2.42321	0.00825606
ENSMUSG00000029596	Sdsl	485.25	321	-0.596155	0.00835043
ENSMUSG00000020458	Rtn4	727.25	491.75	-0.564526	0.00885024
ENSMUSG00000008136	Fhl2	395	588.5	0.57519	0.00918884
ENSMUSG00000062761	Zfp512	309.5	201	-0.622744	0.0107562
ENSMUSG00000037709	Fam13a	649.25	936.75	0.52889	0.0126363
ENSMUSG00000021972	Hmbox1	557.75	381.5	-0.547936	0.0143954
ENSMUSG00000032788	Pdxk	1629	2472.75	0.60213	0.0204603
ENSMUSG00000051149	Adnp	413.5	213.5	-0.953651	0.0207267
ENSMUSG00000041308	Sntb2	103	63.25	-0.703507	0.0356641
ENSMUSG00000046688	Tifa	571.5	411.75	-0.472985	0.0383168
ENSMUSG00000036278	Macrod1	296.5	196.5	-0.593503	0.0408196
ENSMUSG00000051469	Zfp191	593.25	414	-0.519009	0.0440064
ENSMUSG00000031229	Atrx	1840.5	991.5	-0.892413	0.0448424
ENSMUSG00000026259	Ngef	686.25	925.5	0.431499	0.0493772
ENSMUSG00000042197	Zfp451	384.25	277	-0.472159	0.0608033
ENSMUSG00000032235	Narg2	306.5	221	-0.471841	0.0639152
ENSMUSG00000041112	Elmo1	245.25	392.5	0.67844	0.0649603
ENSMUSG00000025577	Cbx2	246.25	175.75	-0.486599	0.0680332
ENSMUSG00000038535	Zfp280d	334.5	231.25	-0.532553	0.0706201
ENSMUSG00000035142	Nubpl	110.75	68.25	-0.698406	0.113923
ENSMUSG00000014873	Surf2	262	196.75	-0.413203	0.127072
ENSMUSG00000046897	Zfp740	1077.75	851.25	-0.340368	0.13455
ENSMUSG00000042284	Itga1	268	178.5	-0.586309	0.150054
ENSMUSG00000033943	Mga	752.75	477.5	-0.65667	0.163118
ENSMUSG00000072949	Acot1	336.75	135	-1.31872	0.182274
ENSMUSG00000021395	Spin1	1140.25	923	-0.304948	0.190157
ENSMUSG00000027875	Hmgcs2	2571.75	803.25	-1.67883	0.240992
ENSMUSG00000049225	Pdp1	93	69	-0.430634	0.257271
ENSMUSG00000060376	Bckdha	561	676.75	0.270622	0.286652
ENSMUSG00000039007	Pgcp	305.25	249.75	-0.289507	0.311325
ENSMUSG00000021998	Lcp1	412.5	264.75	-0.639763	0.352737
ENSMUSG00000038286	Bphl	322.75	270	-0.257458	0.382177
ENSMUSG00000037370	Enpp1	246.25	205.25	-0.262742	0.400726
ENSMUSG00000021945	Zmym2	604.5	518.75	-0.220703	0.437803
ENSMUSG00000036916	Zfp280c	171.75	145.75	-0.236814	0.516191
ENSMUSG00000039089	L3mbtl3	198.5	170	-0.223604	0.530498
ENSMUSG00000019312	Grb7	1721.75	1926.5	0.162107	0.569324
ENSMUSG00000030946	Lhpp	752.75	662.75	-0.183706	0.580187
ENSMUSG00000021540	Smad5	556.25	499.75	-0.154527	0.640509
ENSMUSG00000022479	Vdr	6952.5	7598	0.128088	0.678722
ENSMUSG00000028684	Urod	592	643.75	0.120903	0.746339
ENSMUSG00000060579	Fhit	29	34.75	0.26096	0.75713
ENSMUSG00000045636	Mtus1	1175.75	1103	-0.0921485	0.885739
ENSMUSG00000035268	Pkig	677	648.5	-0.0620493	0.943565
ENSMUSG00000090399	Nav1	0.75	0.25	-1.58496	0.990224
ENSMUSG00000019461	Plscr3	261	253.25	-0.0434875	0.997214
ENSMUSG00000031633	Slc25a4	139	143.25	0.0434503	1
ENSMUSG00000032298	Neil1	120.25	124	0.0443032	1

## Sheet: S4 goseq_RNA-seq_Upregulated
Table S4
category	over_represented_pvalue	under_represented_pvalue	numDEInCat	numInCat	padj	Term	Ontology
GO:0005737	1.55096e-44	1	1514	8917	2.76442e-40	cytoplasm	CC
GO:0044444	1.13355e-43	1	1067	5822	1.01022e-39	cytoplasmic part	CC
GO:0070062	4.16704e-32	1	357	1533	2.47578e-28	extracellular vesicular exosome	CC
GO:0043230	7.82192e-32	1	358	1542	2.78836e-28	extracellular organelle	CC
GO:0065010	7.82192e-32	1	358	1542	2.78836e-28	extracellular membrane-bounded organelle	CC
GO:0003824	1.64434e-31	1	963	5241	4.88479e-28	catalytic activity	MF
GO:0031090	8.8721e-31	1	341	1435	2.25909e-27	organelle membrane	CC
GO:0051234	1.12733e-30	1	707	3589	2.25968e-27	establishment of localization	BP
GO:0006810	1.141e-30	1	694	3512	2.25968e-27	transport	BP
GO:0031982	1.9834e-30	1	490	2324	3.53521e-27	vesicle	CC
GO:0044710	1.58805e-29	1	816	4360	2.57321e-26	single-organism metabolic process	BP
GO:0044281	2.12365e-29	1	460	2102	3.15433e-26	small molecule metabolic process	BP
GO:0031988	3.70548e-29	1	444	2084	5.0805e-26	membrane-bounded vesicle	CC
GO:0006629	7.05423e-28	1	260	999	8.98105e-25	lipid metabolic process	BP
GO:0055114	3.78147e-26	1	230	913	4.49339e-23	oxidation-reduction process	BP
GO:0032787	1.17002e-24	1	131	394	1.3034e-21	monocarboxylic acid metabolic process	BP
GO:0044255	2.13317e-24	1	193	696	2.23657e-21	cellular lipid metabolic process	BP
GO:0005740	1.79679e-23	1	139	512	1.77922e-20	mitochondrial envelope	CC
GO:0051179	8.9988e-23	1	804	4432	8.44183e-20	localization	BP
GO:0005743	6.35333e-22	1	104	360	5.66209e-19	mitochondrial inner membrane	CC
GO:0005739	6.866e-22	1	322	1612	5.8276e-19	mitochondrion	CC
GO:0031966	1.69016e-21	1	130	485	1.36934e-18	mitochondrial membrane	CC
GO:0019752	1.89114e-21	1	190	724	1.46555e-18	carboxylic acid metabolic process	BP
GO:0016020	2.79665e-21	1	1266	8083	2.07698e-18	membrane	CC
GO:0006082	3.33854e-21	1	202	786	2.38024e-18	organic acid metabolic process	BP
GO:0044429	9.63844e-21	1	152	626	6.60752e-18	mitochondrial part	CC
GO:0016491	1.2026e-20	1	183	737	7.93894e-18	oxidoreductase activity	MF
GO:0043436	2.09136e-20	1	197	772	1.3313e-17	oxoacid metabolic process	BP
GO:0012505	1.3652e-19	1	543	2833	8.39081e-17	endomembrane system	CC
GO:0019866	1.63085e-19	1	105	384	9.6894e-17	organelle inner membrane	CC
GO:0044712	1.78035e-18	1	288	1297	1.02365e-15	single-organism catabolic process	BP
GO:0044421	1.84293e-18	1	470	2562	1.02651e-15	extracellular region part	CC
GO:0044765	2.45269e-18	1	527	2745	1.32475e-15	single-organism transport	BP
GO:0031975	4.78234e-18	1	177	766	2.50707e-15	envelope	CC
GO:0031967	5.45232e-18	1	176	762	2.77663e-15	organelle envelope	CC
GO:0009056	8.49412e-18	1	409	2043	4.20553e-15	catabolic process	BP
GO:0071702	2.83897e-17	1	378	1862	1.36762e-14	organic substance transport	BP
GO:0098588	2.81909e-16	1	218	934	1.3223e-13	bounding membrane of organelle	CC
GO:0006631	5.46693e-16	1	92	294	2.49853e-13	fatty acid metabolic process	BP
GO:0005777	4.27278e-15	1	54	135	1.85751e-12	peroxisome	CC
GO:0042579	4.27278e-15	1	54	135	1.85751e-12	microbody	CC
GO:0006793	1.1195e-14	1	547	2972	4.75093e-12	phosphorus metabolic process	BP
GO:0005622	1.86775e-14	1	1739	11789	7.74204e-12	intracellular	CC
GO:0044248	3.86518e-14	1	350	1779	1.56575e-11	cellular catabolic process	BP
GO:0043227	6.31178e-14	1	1484	9866	2.50002e-11	membrane-bounded organelle	CC
GO:0044424	7.05248e-14	1	1703	11553	2.73268e-11	intracellular part	CC
GO:0070469	9.09634e-14	1	25	66	3.44964e-11	respiratory chain	CC
GO:0005768	9.69242e-14	1	145	569	3.59912e-11	endosome	CC
GO:0006796	1.25269e-13	1	534	2927	4.55672e-11	phosphate-containing compound metabolic process	BP
GO:0005903	1.47709e-13	1	38	75	5.26554e-11	brush border	CC
GO:1901575	2.20619e-13	1	364	1884	7.71042e-11	organic substance catabolic process	BP
GO:0005773	2.26575e-13	1	115	428	7.7663e-11	vacuole	CC
GO:0019637	2.49406e-13	1	277	1356	8.38757e-11	organophosphate metabolic process	BP
GO:0005576	4.33884e-13	1	528	3262	1.43214e-10	extracellular region	CC
GO:0043226	4.61061e-13	1	1587	10702	1.49417e-10	organelle	CC
GO:0000323	5.12132e-13	1	105	381	1.60144e-10	lytic vacuole	CC
GO:0005764	5.12132e-13	1	105	381	1.60144e-10	lysosome	CC
GO:0044242	8.72304e-13	1	51	136	2.68068e-10	cellular lipid catabolic process	BP
GO:0016042	1.01592e-12	1	71	228	3.06912e-10	lipid catabolic process	BP
GO:1901615	1.92478e-12	1	100	368	5.71787e-10	organic hydroxy compound metabolic process	BP
GO:0005829	2.90778e-12	1	221	1125	8.49644e-10	cytosol	CC
GO:0016192	3.19951e-12	1	191	853	9.19809e-10	vesicle-mediated transport	BP
GO:0048037	6.63988e-12	1	77	261	1.87856e-09	cofactor binding	MF
GO:0009062	9.88417e-12	1	32	66	2.75274e-09	fatty acid catabolic process	BP
GO:1901564	1.15606e-11	1	324	1706	3.17009e-09	organonitrogen compound metabolic process	BP
GO:0005774	1.31432e-11	1	60	177	3.54947e-09	vacuolar membrane	CC
GO:0044437	1.5037e-11	1	61	182	4.00028e-09	vacuolar part	CC
GO:0006066	2.37043e-11	1	76	263	6.21332e-09	alcohol metabolic process	BP
GO:0030258	2.80737e-11	1	52	145	7.25196e-09	lipid modification	BP
GO:0043168	6.25329e-11	1	454	2460	1.59227e-08	anion binding	MF
GO:0050662	6.4123e-11	1	59	187	1.60976e-08	coenzyme binding	MF
GO:0006635	6.72647e-11	1	26	49	1.66518e-08	fatty acid beta-oxidation	BP
GO:0072329	7.68313e-11	1	34	78	1.87595e-08	monocarboxylic acid catabolic process	BP
GO:0019395	1.30942e-10	1	32	70	3.15392e-08	fatty acid oxidation	BP
GO:0098589	1.4794e-10	1	147	641	3.51585e-08	membrane region	CC
GO:0005765	2.38603e-10	1	53	154	5.59587e-08	lysosomal membrane	CC
GO:0034440	2.63606e-10	1	32	72	6.10196e-08	lipid oxidation	BP
GO:0055085	2.74726e-10	1	198	924	6.27784e-08	transmembrane transport	BP
GO:0005783	5.26328e-10	1	242	1255	1.1875e-07	endoplasmic reticulum	CC
GO:0005215	5.52559e-10	1	213	1047	1.2311e-07	transporter activity	MF
GO:0045184	6.77251e-10	1	240	1228	1.49029e-07	establishment of protein localization	BP
GO:0015078	7.04298e-10	1	29	85	1.5309e-07	hydrogen ion transmembrane transporter activity	MF
GO:0046486	1.28618e-09	1	66	233	2.76203e-07	glycerolipid metabolic process	BP
GO:0033036	1.30248e-09	1	330	1790	2.76374e-07	macromolecule localization	BP
GO:0044282	1.38823e-09	1	61	211	2.91103e-07	small molecule catabolic process	BP
GO:0015031	1.56984e-09	1	226	1156	3.25359e-07	protein transport	BP
GO:0016054	1.65133e-09	1	52	166	3.3447e-07	organic acid catabolic process	BP
GO:0046395	1.65133e-09	1	52	166	3.3447e-07	carboxylic acid catabolic process	BP
GO:0022804	2.14685e-09	1	79	282	4.29949e-07	active transmembrane transporter activity	MF
GO:0044425	2.85551e-09	1	943	6406	5.60108e-07	membrane part	CC
GO:0044699	2.85962e-09	1	1723	12219	5.60108e-07	single-organism process	BP
GO:0045177	3.01379e-09	1	85	325	5.83888e-07	apical part of cell	CC
GO:0008152	4.47329e-09	1	1388	9452	8.57333e-07	metabolic process	BP
GO:0016616	5.85144e-09	1	40	124	1.10953e-06	oxidoreductase activity, acting on the CH-OH group of donors, NAD or NADP as acceptor	MF
GO:0008610	7.72771e-09	1	106	463	1.44988e-06	lipid biosynthetic process	BP
GO:0098590	8.82187e-09	1	94	373	1.63793e-06	plasma membrane region	CC
GO:0016614	9.08518e-09	1	42	134	1.66943e-06	oxidoreductase activity, acting on CH-OH group of donors	MF
GO:0044711	1.03939e-08	1	209	1107	1.89041e-06	single-organism biosynthetic process	BP
GO:0016469	1.82353e-08	1	18	44	3.28309e-06	proton-transporting two-sector ATPase complex	CC
GO:0006811	2.186e-08	1	237	1231	3.89632e-06	ion transport	BP
GO:0035556	2.27266e-08	1	331	1824	4.01068e-06	intracellular signal transduction	BP
GO:0016787	2.96689e-08	1	387	2248	5.18449e-06	hydrolase activity	MF
GO:0044455	3.07618e-08	1	33	131	5.28224e-06	mitochondrial membrane part	CC
GO:0006952	3.0821e-08	1	166	909	5.28224e-06	defense response	BP
GO:0090407	3.15066e-08	1	94	420	5.34832e-06	organophosphate biosynthetic process	BP
GO:0043207	3.6493e-08	1	105	542	6.13633e-06	response to external biotic stimulus	BP
GO:0051707	3.70122e-08	1	104	536	6.16547e-06	response to other organism	BP
GO:0004364	4.53327e-08	1	13	27	7.48158e-06	glutathione transferase activity	MF
GO:0036094	5.02213e-08	1	431	2456	8.21234e-06	small molecule binding	MF
GO:0022892	5.1629e-08	1	175	867	8.36577e-06	substrate-specific transporter activity	MF
GO:0016740	5.44549e-08	1	318	1751	8.74419e-06	transferase activity	MF
GO:0010876	5.85582e-08	1	53	183	9.31912e-06	lipid localization	BP
GO:0005794	7.35369e-08	1	210	1074	1.15993e-05	Golgi apparatus	CC
GO:0005996	7.79493e-08	1	62	237	1.21874e-05	monosaccharide metabolic process	BP
GO:0022857	1.1012e-07	1	170	831	1.70677e-05	transmembrane transporter activity	MF
GO:0042632	1.18783e-07	1	24	58	1.81019e-05	cholesterol homeostasis	BP
GO:0015711	1.18824e-07	1	76	300	1.81019e-05	organic anion transport	BP
GO:0006639	1.21253e-07	1	29	79	1.83153e-05	acylglycerol metabolic process	BP
GO:0008202	1.22702e-07	1	62	246	1.83785e-05	steroid metabolic process	BP
GO:0044283	1.32053e-07	1	88	389	1.96143e-05	small molecule biosynthetic process	BP
GO:0005975	1.50303e-07	1	127	598	2.21404e-05	carbohydrate metabolic process	BP
GO:0055092	1.60131e-07	1	24	59	2.33949e-05	sterol homeostasis	BP
GO:0043603	1.73793e-07	1	38	124	2.51845e-05	cellular amide metabolic process	BP
GO:0006091	2.18057e-07	1	59	240	3.12723e-05	generation of precursor metabolites and energy	BP
GO:0006638	2.20169e-07	1	29	81	3.12723e-05	neutral lipid metabolic process	BP
GO:0008104	2.21068e-07	1	284	1583	3.12723e-05	protein localization	BP
GO:0006869	2.41528e-07	1	58	219	3.38976e-05	lipid transport	BP
GO:0016324	2.51355e-07	1	63	239	3.50012e-05	apical plasma membrane	CC
GO:0015992	2.74922e-07	1	28	90	3.79861e-05	proton transport	BP
GO:0006641	2.85347e-07	1	26	68	3.89604e-05	triglyceride metabolic process	BP
GO:1902600	2.86345e-07	1	22	63	3.89604e-05	hydrogen ion transmembrane transport	BP
GO:0016772	2.98081e-07	1	184	912	4.02499e-05	transferase activity, transferring phosphorus-containing groups	MF
GO:0031347	3.05212e-07	1	81	359	4.09029e-05	regulation of defense response	BP
GO:0015293	3.089e-07	1	41	123	4.10884e-05	symporter activity	MF
GO:0009607	3.26216e-07	1	106	571	4.30702e-05	response to biotic stimulus	BP
GO:0033177	3.4473e-07	1	11	22	4.51799e-05	proton-transporting two-sector ATPase complex, proton-transporting domain	CC
GO:0006818	3.73656e-07	1	28	91	4.86135e-05	hydrogen transport	BP
GO:0006753	3.78623e-07	1	202	1082	4.89028e-05	nucleoside phosphate metabolic process	BP
GO:0006820	3.83007e-07	1	95	411	4.9113e-05	anion transport	BP
GO:0015291	5.64414e-07	1	53	180	7.14334e-05	secondary active transmembrane transporter activity	MF
GO:0005902	5.65087e-07	1	29	80	7.14334e-05	microvillus	CC
GO:0006950	5.90904e-07	1	388	2384	7.4171e-05	response to stress	BP
GO:0055086	6.65574e-07	1	208	1123	8.29594e-05	nucleobase-containing small molecule metabolic process	BP
GO:0043231	9.00807e-07	0.999999	1302	8958	0.0001115	intracellular membrane-bounded organelle	CC
GO:0002474	9.28968e-07	1	17	42	0.000114193	antigen processing and presentation of peptide antigen via MHC class I	BP
GO:0019751	9.85639e-07	1	29	82	0.000120329	polyol metabolic process	BP
GO:0019318	9.95226e-07	1	56	219	0.000120673	hexose metabolic process	BP
GO:0051607	1.13516e-06	1	40	142	0.00013671	defense response to virus	BP
GO:0009615	1.14769e-06	1	46	174	0.000137291	response to virus	BP
GO:0010256	1.23342e-06	1	62	243	0.000146563	endomembrane system organization	BP
GO:0009055	1.36759e-06	1	18	59	0.000160888	electron carrier activity	MF
GO:0005746	1.37203e-06	1	14	51	0.000160888	mitochondrial respiratory chain	CC
GO:0055088	1.44143e-06	1	29	88	0.000167921	lipid homeostasis	BP
GO:0019216	1.48702e-06	1	58	231	0.000172108	regulation of lipid metabolic process	BP
GO:0005319	1.66747e-06	1	26	72	0.000191748	lipid transporter activity	MF
GO:0042612	1.9999e-06	1	9	14	0.000228501	MHC class I protein complex	CC
GO:0046907	2.03211e-06	0.999999	198	1075	0.000229288	intracellular transport	BP
GO:0042605	2.03251e-06	1	16	39	0.000229288	peptide antigen binding	MF
GO:0031526	2.08628e-06	1	22	53	0.000233873	brush border membrane	CC
GO:1901657	2.11673e-06	0.999999	163	843	0.000234029	glycosyl compound metabolic process	BP
GO:0043229	2.12693e-06	0.999998	1446	10065	0.000234029	intracellular organelle	CC
GO:0009605	2.12706e-06	0.999999	237	1402	0.000234029	response to external stimulus	BP
GO:0031410	2.29424e-06	0.999999	173	916	0.000250874	cytoplasmic vesicle	CC
GO:0007264	2.37664e-06	0.999999	96	434	0.0002583	small GTPase mediated signal transduction	BP
GO:0045259	2.39476e-06	1	9	21	0.000258692	proton-transporting ATP synthase complex	CC
GO:0031201	2.6338e-06	1	16	35	0.0002828	SNARE complex	CC
GO:0051186	2.66578e-06	0.999999	57	240	0.00028452	cofactor metabolic process	BP
GO:0009117	2.73259e-06	0.999998	198	1074	0.000289915	nucleotide metabolic process	BP
GO:0045017	2.98922e-06	0.999999	35	119	0.000315266	glycerolipid biosynthetic process	BP
GO:0098542	3.48072e-06	0.999999	63	318	0.000364943	defense response to other organism	BP
GO:0019674	3.5442e-06	0.999999	14	29	0.000369425	NAD metabolic process	BP
GO:0044262	4.71518e-06	0.999998	60	243	0.000488624	cellular carbohydrate metabolic process	BP
GO:0022891	4.85448e-06	0.999997	150	753	0.000500152	substrate-specific transmembrane transporter activity	MF
GO:0005770	5.02355e-06	0.999998	36	127	0.000513367	late endosome	CC
GO:0050892	5.04035e-06	1	11	19	0.000513367	intestinal absorption	BP
GO:0002252	5.10865e-06	0.999997	92	452	0.000517367	immune effector process	BP
GO:0019885	5.13891e-06	1	6	6	0.000517491	antigen processing and presentation of endogenous peptide antigen via MHC class I	BP
GO:0008289	5.33954e-06	0.999997	107	525	0.000534674	lipid binding	MF
GO:0009991	5.6665e-06	0.999998	49	193	0.000564244	response to extracellular stimulus	BP
GO:0006644	6.06643e-06	0.999997	58	239	0.000599407	phospholipid metabolic process	BP
GO:0006577	6.08689e-06	1	9	12	0.000599407	amino-acid betaine metabolic process	BP
GO:0044431	6.19287e-06	0.999997	59	235	0.000603654	Golgi apparatus part	CC
GO:0033539	6.19775e-06	1	6	6	0.000603654	fatty acid beta-oxidation using acyl-CoA dehydrogenase	BP
GO:0009116	6.70928e-06	0.999996	159	830	0.000649925	nucleoside metabolic process	BP
GO:0046365	6.77007e-06	0.999998	26	79	0.000652268	monosaccharide catabolic process	BP
GO:0044723	7.80732e-06	0.999996	108	521	0.00074816	single-organism carbohydrate metabolic process	BP
GO:0042180	7.96849e-06	0.999997	41	153	0.000759521	cellular ketone metabolic process	BP
GO:0070269	8.02576e-06	1	7	8	0.00076091	pyroptosis	BP
GO:1902582	8.54209e-06	0.999995	163	869	0.000805578	single-organism intracellular transport	BP
GO:0072557	8.81896e-06	1	6	6	0.00082647	IPAF inflammasome complex	CC
GO:0010565	8.85636e-06	0.999997	32	106	0.00082647	regulation of cellular ketone metabolic process	BP
GO:0005811	8.9207e-06	0.999998	20	53	0.000828138	lipid particle	CC
GO:0072330	9.41845e-06	0.999996	44	170	0.000869357	monocarboxylic acid biosynthetic process	BP
GO:1901566	9.46225e-06	0.999995	101	512	0.000869357	organonitrogen compound biosynthetic process	BP
GO:0016655	9.79446e-06	0.999999	12	34	0.000895264	oxidoreductase activity, acting on NAD(P)H, quinone or similar compound as acceptor	MF
GO:0046496	1.0072e-05	0.999998	20	56	0.000915932	nicotinamide nucleotide metabolic process	BP
GO:0015748	1.05321e-05	0.999997	23	66	0.000952912	organophosphate ester transport	BP
GO:0005504	1.11382e-05	0.999998	14	35	0.00100266	fatty acid binding	MF
GO:0006754	1.22505e-05	0.999998	15	41	0.00108965	ATP biosynthetic process	BP
GO:0006732	1.22845e-05	0.999995	47	191	0.00108965	coenzyme metabolic process	BP
GO:0002483	1.22879e-05	1	7	9	0.00108965	antigen processing and presentation of endogenous peptide antigen	BP
GO:0090208	1.26819e-05	0.999999	10	17	0.00111902	positive regulation of triglyceride metabolic process	BP
GO:0046906	1.27821e-05	0.999995	36	133	0.0011223	tetrapyrrole binding	MF
GO:0019362	1.28969e-05	0.999997	20	57	0.00112684	pyridine nucleotide metabolic process	BP
GO:0043167	1.29975e-05	0.99999	855	5446	0.00113009	ion binding	MF
GO:0019320	1.32414e-05	0.999996	25	77	0.0011457	hexose catabolic process	BP
GO:0046890	1.34993e-05	0.999995	34	118	0.00116238	regulation of lipid biosynthetic process	BP
GO:0035672	1.36304e-05	1	7	8	0.00116802	oligopeptide transmembrane transport	BP
GO:0044438	1.42867e-05	0.999996	21	61	0.0012126	microbody part	CC
GO:0044439	1.42867e-05	0.999996	21	61	0.0012126	peroxisomal part	CC
GO:0006979	1.48316e-05	0.999993	56	249	0.00125188	response to oxidative stress	BP
GO:0033344	1.494e-05	0.999997	15	37	0.00125188	cholesterol efflux	BP
GO:0006749	1.49602e-05	0.999997	15	41	0.00125188	glutathione metabolic process	BP
GO:0006006	1.51869e-05	0.999993	48	194	0.00126491	glucose metabolic process	BP
GO:0072524	1.60098e-05	0.999996	21	62	0.00132725	pyridine-containing compound metabolic process	BP
GO:0045834	1.61731e-05	0.999994	31	107	0.00133458	positive regulation of lipid metabolic process	BP
GO:0019217	1.68272e-05	0.999996	21	60	0.00138216	regulation of fatty acid metabolic process	BP
GO:0006518	1.78334e-05	0.999994	25	83	0.00145809	peptide metabolic process	BP
GO:0006096	1.79906e-05	0.999995	21	60	0.00146422	glycolysis	BP
GO:0009141	1.83386e-05	0.999988	144	746	0.00148576	nucleoside triphosphate metabolic process	BP
GO:0006071	1.93262e-05	0.999998	11	20	0.00155869	glycerol metabolic process	BP
GO:0006007	1.94883e-05	0.999994	24	74	0.00156468	glucose catabolic process	BP
GO:0016052	2.05094e-05	0.999992	32	111	0.00163928	carbohydrate catabolic process	BP
GO:0016301	2.12433e-05	0.999986	155	777	0.0016843	kinase activity	MF
GO:0044764	2.12616e-05	0.999991	41	157	0.0016843	multi-organism cellular process	BP
GO:0009060	2.32537e-05	0.999995	15	39	0.00183283	aerobic respiration	BP
GO:0031667	2.33422e-05	0.99999	43	170	0.00183283	response to nutrient levels	BP
GO:0009119	2.37885e-05	0.999985	151	794	0.00185967	ribonucleoside metabolic process	BP
GO:0045087	2.43008e-05	0.999987	76	362	0.00189143	innate immune response	BP
GO:0008654	2.45108e-05	0.99999	36	133	0.00189948	phospholipid biosynthetic process	BP
GO:1901565	2.55899e-05	0.999983	170	913	0.00197452	organonitrogen compound catabolic process	BP
GO:0032371	2.63452e-05	0.999996	13	30	0.00201508	regulation of sterol transport	BP
GO:0032374	2.63452e-05	0.999996	13	30	0.00201508	regulation of cholesterol transport	BP
GO:0045071	2.64547e-05	0.999996	13	30	0.00201508	negative regulation of viral genome replication	BP
GO:0009437	2.94286e-05	0.999998	8	11	0.00223207	carnitine metabolic process	BP
GO:0007266	3.08245e-05	0.999988	36	123	0.00232803	Rho protein signal transduction	BP
GO:0010821	3.2149e-05	0.99999	22	73	0.00241782	regulation of mitochondrion organization	BP
GO:0001882	3.33845e-05	0.999975	310	1752	0.00248523	nucleoside binding	MF
GO:0015918	3.35024e-05	0.999991	19	55	0.00248523	sterol transport	BP
GO:0030301	3.35024e-05	0.999991	19	55	0.00248523	cholesterol transport	BP
GO:0042270	3.38201e-05	1	5	5	0.00248523	protection from natural killer cell mediated cytotoxicity	BP
GO:0008137	3.38819e-05	0.999996	9	24	0.00248523	NADH dehydrogenase (ubiquinone) activity	MF
GO:0050136	3.38819e-05	0.999996	9	24	0.00248523	NADH dehydrogenase (quinone) activity	MF
GO:0019883	3.47306e-05	0.999998	7	10	0.00253704	antigen processing and presentation of endogenous antigen	BP
GO:0030881	3.53395e-05	0.999998	7	11	0.00257099	beta-2-microglobulin binding	MF
GO:0080134	3.59693e-05	0.999977	137	729	0.00260617	regulation of response to stress	BP
GO:0031668	3.74775e-05	0.999985	35	127	0.00270445	cellular response to extracellular stimulus	BP
GO:0042594	3.81327e-05	0.999986	29	98	0.00274064	response to starvation	BP
GO:0016197	4.18371e-05	0.999984	34	119	0.0029948	endosomal transport	BP
GO:0048002	4.2157e-05	0.999989	18	58	0.00300214	antigen processing and presentation of peptide antigen	BP
GO:0009144	4.23886e-05	0.999972	140	732	0.00300214	purine nucleoside triphosphate metabolic process	BP
GO:0044724	4.2445e-05	0.999984	30	105	0.00300214	single-organism carbohydrate catabolic process	BP
GO:0009206	4.36619e-05	0.99999	16	52	0.00306913	purine ribonucleoside triphosphate biosynthetic process	BP
GO:0046434	4.37365e-05	0.999971	152	805	0.00306913	organophosphate catabolic process	BP
GO:0016209	4.45679e-05	0.999988	18	64	0.00311521	antioxidant activity	MF
GO:0020037	4.5536e-05	0.999982	33	125	0.00317044	heme binding	MF
GO:0009133	4.62508e-05	0.999997	7	11	0.00320768	nucleoside diphosphate biosynthetic process	BP
GO:0097194	5.15894e-05	0.999985	21	64	0.00356407	execution phase of apoptosis	BP
GO:0035023	5.40512e-05	0.999975	45	171	0.00371972	regulation of Rho protein signal transduction	BP
GO:0003954	5.42966e-05	0.999993	9	25	0.00372224	NADH dehydrogenase activity	MF
GO:0000062	5.55057e-05	0.999993	10	20	0.00377296	fatty-acyl-CoA binding	MF
GO:0045088	5.55651e-05	0.999975	41	160	0.00377296	regulation of innate immune response	BP
GO:0051055	5.58281e-05	0.999989	14	34	0.00377296	negative regulation of lipid biosynthetic process	BP
GO:0009145	5.58831e-05	0.999986	16	53	0.00377296	purine nucleoside triphosphate biosynthetic process	BP
GO:0009199	5.62919e-05	0.999963	139	729	0.00378621	ribonucleoside triphosphate metabolic process	BP
GO:0001730	5.81531e-05	1	5	5	0.0038967	2'-5'-oligoadenylate synthetase activity	MF
GO:0033293	5.89287e-05	0.999984	18	56	0.00393388	monocarboxylic acid binding	MF
GO:0000139	5.94283e-05	0.999973	43	166	0.00395071	Golgi membrane	CC
GO:0012501	5.96241e-05	0.999956	251	1498	0.00395071	programmed cell death	BP
GO:0061025	6.02492e-05	0.999979	27	93	0.00397734	membrane fusion	BP
GO:0006897	6.08832e-05	0.999965	82	384	0.00400436	endocytosis	BP
GO:0046977	6.27425e-05	1	5	5	0.00411148	TAP binding	MF
GO:0015914	6.39698e-05	0.999984	17	46	0.00417655	phospholipid transport	BP
GO:0005484	6.42274e-05	0.999988	13	31	0.00417806	SNAP receptor activity	MF
GO:0016265	6.72544e-05	0.99995	264	1583	0.00435906	death	BP
GO:0001883	6.78787e-05	0.999949	306	1742	0.0043715	purine nucleoside binding	MF
GO:0009205	6.79369e-05	0.999955	138	726	0.0043715	purine ribonucleoside triphosphate metabolic process	BP
GO:0005515	6.89137e-05	0.999942	1026	6920	0.00441841	protein binding	MF
GO:0042304	7.07592e-05	0.999988	12	27	0.00448979	regulation of fatty acid biosynthetic process	BP
GO:0016053	7.07826e-05	0.999963	58	264	0.00448979	organic acid biosynthetic process	BP
GO:0046394	7.07826e-05	0.999963	58	264	0.00448979	carboxylic acid biosynthetic process	BP
GO:0005753	7.17573e-05	0.999993	7	18	0.00453547	mitochondrial proton-transporting ATP synthase complex	CC
GO:0008219	7.2795e-05	0.999946	263	1578	0.00457245	cell death	BP
GO:0009163	7.3112e-05	0.999975	24	90	0.00457245	nucleoside biosynthetic process	BP
GO:0042455	7.3112e-05	0.999975	24	90	0.00457245	ribonucleoside biosynthetic process	BP
GO:0048878	7.54118e-05	0.99995	132	719	0.00469979	chemical homeostasis	BP
GO:0051287	7.58163e-05	0.999979	19	59	0.00470854	NAD binding	MF
GO:0001819	7.61169e-05	0.999963	49	212	0.00471079	positive regulation of cytokine production	BP
GO:0031669	7.66125e-05	0.999971	30	105	0.00472506	cellular response to nutrient levels	BP
GO:0010898	7.90301e-05	0.999998	5	6	0.00485735	positive regulation of triglyceride catabolic process	BP
GO:0046128	7.96664e-05	0.999947	146	780	0.00487964	purine ribonucleoside metabolic process	BP
GO:0032550	8.00636e-05	0.999939	305	1739	0.00488717	purine ribonucleoside binding	MF
GO:0042451	8.13428e-05	0.999974	22	81	0.00490594	purine nucleoside biosynthetic process	BP
GO:0046129	8.13428e-05	0.999974	22	81	0.00490594	purine ribonucleoside biosynthetic process	BP
GO:0008509	8.16498e-05	0.999959	54	221	0.00490594	anion transmembrane transporter activity	MF
GO:0042802	8.17168e-05	0.999942	188	1071	0.00490594	identical protein binding	MF
GO:0003857	8.17474e-05	0.999997	6	8	0.00490594	3-hydroxyacyl-CoA dehydrogenase activity	MF
GO:0019400	8.22321e-05	0.999987	11	23	0.00491847	alditol metabolic process	BP
GO:0051180	8.31089e-05	0.999987	11	23	0.00495429	vitamin transport	BP
GO:0006733	8.44108e-05	0.999974	21	69	0.00501513	oxidoreduction coenzyme metabolic process	BP
GO:0070887	8.64869e-05	0.999936	244	1504	0.00510801	cellular response to chemical stimulus	BP
GO:1901135	8.65473e-05	0.999937	241	1403	0.00510801	carbohydrate derivative metabolic process	BP
GO:1901136	8.74298e-05	0.999941	146	777	0.00514307	carbohydrate derivative catabolic process	BP
GO:1901659	8.81754e-05	0.99997	24	91	0.00516986	glycosyl compound biosynthetic process	BP
GO:0032549	9.22149e-05	0.99993	305	1742	0.00537812	ribonucleoside binding	MF
GO:0009201	9.23309e-05	0.999976	16	54	0.00537812	ribonucleoside triphosphate biosynthetic process	BP
GO:0035673	9.3869e-05	0.999998	6	7	0.0054499	oligopeptide transmembrane transporter activity	MF
GO:0042278	9.49753e-05	0.999936	146	784	0.00549623	purine nucleoside metabolic process	BP
GO:1900745	9.63177e-05	0.999996	6	8	0.00555588	positive regulation of p38MAPK cascade	BP
GO:0016773	9.92629e-05	0.999934	137	682	0.00570729	phosphotransferase activity, alcohol group as acceptor	MF
GO:0006915	0.000100698	0.999926	245	1470	0.00576219	apoptotic process	BP
GO:0034220	0.000100864	0.999933	137	709	0.00576219	ion transmembrane transport	BP
GO:0046914	0.000104773	0.999924	219	1237	0.00596636	transition metal ion binding	MF
GO:0016125	0.000106855	0.999959	29	107	0.00606555	sterol metabolic process	BP
GO:0016627	0.000107555	0.99997	18	54	0.0060859	oxidoreductase activity, acting on the CH-CH group of donors	MF
GO:0009142	0.000107987	0.999969	18	64	0.00609099	nucleoside triphosphate biosynthetic process	BP
GO:0019882	0.000110764	0.99996	25	97	0.00622792	antigen processing and presentation	BP
GO:0008092	0.000111211	0.999926	135	701	0.00623343	cytoskeletal protein binding	MF
GO:0016411	0.000116529	0.999989	8	14	0.00651103	acylglycerol O-acyltransferase activity	MF
GO:0035639	0.000118609	0.99991	302	1726	0.00660654	purine ribonucleoside triphosphate binding	MF
GO:0016675	0.000119726	0.999985	8	25	0.00664799	oxidoreductase activity, acting on a heme group of donors	MF
GO:0000041	0.000122322	0.999959	23	73	0.00677102	transition metal ion transport	BP
GO:0016788	0.000124934	0.999918	124	666	0.00688262	hydrolase activity, acting on ester bonds	MF
GO:0031300	0.00012511	0.999939	46	197	0.00688262	intrinsic component of organelle membrane	CC
GO:0006000	0.000126171	0.999995	6	8	0.00690081	fructose metabolic process	BP
GO:0010896	0.000126215	0.999993	6	9	0.00690081	regulation of triglyceride catabolic process	BP
GO:0015075	0.000127947	0.999915	135	705	0.00697407	ion transmembrane transporter activity	MF
GO:0044802	0.000128346	0.999925	77	375	0.0069745	single-organism membrane organization	BP
GO:0043122	0.000129601	0.99994	41	167	0.00702129	regulation of I-kappaB kinase/NF-kappaB signaling	BP
GO:0061024	0.000130984	0.999921	87	434	0.00706171	membrane organization	BP
GO:0042439	0.000131139	0.999965	17	50	0.00706171	ethanolamine-containing compound metabolic process	BP
GO:0016032	0.000133844	0.999941	37	148	0.00718566	viral process	BP
GO:0071496	0.000135233	0.99994	37	144	0.00723843	cellular response to external stimulus	BP
GO:1902531	0.000140425	0.999898	217	1225	0.00749381	regulation of intracellular signal transduction	BP
GO:0009267	0.000143059	0.999948	26	89	0.0076116	cellular response to starvation	BP
GO:0004197	0.000146989	0.999959	18	52	0.00779742	cysteine-type endopeptidase activity	MF
GO:0016620	0.000153463	0.999968	13	32	0.00805883	oxidoreductase activity, acting on the aldehyde or oxo group of donors, NAD or NADP as acceptor	MF
GO:0010822	0.000153533	0.999964	14	40	0.00805883	positive regulation of mitochondrion organization	BP
GO:0000166	0.000154023	0.999879	369	2188	0.00805883	nucleotide binding	MF
GO:1901265	0.000154023	0.999879	369	2188	0.00805883	nucleoside phosphate binding	MF
GO:0050994	0.000154178	0.999962	15	43	0.00805883	regulation of lipid catabolic process	BP
GO:0045333	0.000155466	0.999944	24	92	0.00810242	cellular respiration	BP
GO:0048193	0.000157119	0.999934	33	127	0.00816468	Golgi vesicle transport	BP
GO:0090207	0.000157976	0.999973	11	25	0.00818536	regulation of triglyceride metabolic process	BP
GO:0003779	0.000162049	0.999905	77	361	0.00834158	actin binding	MF
GO:0033179	0.000162247	0.999991	6	9	0.00834158	proton-transporting V-type ATPase, V0 domain	CC
GO:0051015	0.000162395	0.999942	25	80	0.00834158	actin filament binding	MF
GO:0019433	0.000164854	0.999982	8	15	0.00844356	triglyceride catabolic process	BP
GO:0051649	0.000169732	0.999871	277	1667	0.00866851	establishment of localization in cell	BP
GO:0044106	0.000171037	0.999933	28	105	0.00871016	cellular amine metabolic process	BP
GO:0051641	0.000172911	0.999866	320	1945	0.00878051	cellular localization	BP
GO:2001057	0.000175791	1	4	4	0.00890139	reactive nitrogen species metabolic process	BP
GO:1901658	0.000177829	0.99988	133	704	0.0089678	glycosyl compound catabolic process	BP
GO:0030117	0.000178611	0.999939	23	73	0.0089678	membrane coat	CC
GO:0048475	0.000178611	0.999939	23	73	0.0089678	coated membrane	CC
GO:0007009	0.000179624	0.999925	32	120	0.00899331	plasma membrane organization	BP
GO:0006657	0.000180686	1	4	4	0.00902116	CDP-choline pathway	BP
GO:0046889	0.000184064	0.999944	19	58	0.00916412	positive regulation of lipid biosynthetic process	BP
GO:0032481	0.000187745	0.999968	11	23	0.00932134	positive regulation of type I interferon production	BP
GO:0052646	0.000190438	0.999976	9	17	0.00941035	alditol phosphate metabolic process	BP
GO:0001916	0.000190593	0.999969	10	24	0.00941035	positive regulation of T cell mediated cytotoxicity	BP
GO:0055076	0.000191692	0.999931	24	89	0.00943843	transition metal ion homeostasis	BP
GO:0031301	0.000193921	0.999906	43	185	0.00951272	integral component of organelle membrane	CC
GO:0004046	0.000194513	1	4	4	0.00951272	aminoacylase activity	MF
GO:0050996	0.000194802	0.999973	9	19	0.00951272	positive regulation of lipid catabolic process	BP
GO:0002484	0.000195774	1	4	4	0.00953408	antigen processing and presentation of endogenous peptide antigen via MHC class I via ER pathway	BP
GO:0043648	0.000196944	0.999934	22	72	0.00956493	dicarboxylic acid metabolic process	BP
GO:0006654	0.00020067	0.999995	5	6	0.0097194	phosphatidic acid biosynthetic process	BP
GO:0032553	0.00020932	0.999839	309	1787	0.0101109	ribonucleotide binding	MF
GO:0008514	0.000214241	0.999907	34	125	0.0103206	organic anion transmembrane transporter activity	MF
GO:0055069	0.000218177	0.999975	8	15	0.0104819	zinc ion homeostasis	BP
GO:0005747	0.00022202	0.999963	9	36	0.010581	mitochondrial respiratory chain complex I	CC
GO:0030964	0.00022202	0.999963	9	36	0.010581	NADH dehydrogenase complex	CC
GO:0045271	0.00022202	0.999963	9	36	0.010581	respiratory chain complex I	CC
GO:0006955	0.000225846	0.999846	134	764	0.0107138	immune response	BP
GO:1901292	0.000226008	0.999845	140	756	0.0107138	nucleoside phosphate catabolic process	BP
GO:0050998	0.00023392	0.999967	9	19	0.0110594	nitric-oxide synthase binding	MF
GO:0008047	0.000237367	0.999861	72	343	0.0111927	enzyme activator activity	MF
GO:0009308	0.000240854	0.999902	29	112	0.0113271	amine metabolic process	BP
GO:0017076	0.000241913	0.999813	309	1792	0.011347	purine nucleotide binding	MF
GO:0007249	0.000243253	0.99988	44	187	0.0113643	I-kappaB kinase/NF-kappaB signaling	BP
GO:0006099	0.000243558	0.999954	11	27	0.0113643	tricarboxylic acid cycle	BP
GO:0017169	0.000246352	0.999994	5	6	0.0114399	CDP-alcohol phosphatidyltransferase activity	MF
GO:0043123	0.000246461	0.999898	30	114	0.0114399	positive regulation of I-kappaB kinase/NF-kappaB signaling	BP
GO:0032555	0.000249223	0.999807	306	1772	0.011538	purine ribonucleotide binding	MF
GO:0008203	0.000257265	0.999899	27	101	0.0118638	cholesterol metabolic process	BP
GO:0030145	0.00025759	0.999934	15	41	0.0118638	manganese ion binding	MF
GO:0000813	0.000267407	0.999984	6	9	0.0122842	ESCRT I complex	CC
GO:0002376	0.000270263	0.999795	252	1569	0.0123835	immune system process	BP
GO:1901700	0.000272377	0.99981	147	874	0.0124483	response to oxygen-containing compound	BP
GO:0046121	0.000279808	1	4	4	0.0127552	deoxyribonucleoside catabolic process	BP
GO:0016634	0.000292488	0.999975	7	11	0.0132993	oxidoreductase activity, acting on the CH-CH group of donors, oxygen as acceptor	MF
GO:0033700	0.000297891	0.999977	6	11	0.0135105	phospholipid efflux	BP
GO:0042578	0.000306519	0.999822	68	321	0.0138665	phosphoric ester hydrolase activity	MF
GO:0002828	0.00033139	0.999943	10	23	0.0149536	regulation of type 2 immune response	BP
GO:0046942	0.000332673	0.999824	51	221	0.0149736	carboxylic acid transport	BP
GO:0065008	0.000336725	0.999731	392	2465	0.0151179	regulation of biological quality	BP
GO:0072521	0.000337713	0.999757	172	983	0.0151241	purine-containing compound metabolic process	BP
GO:0008374	0.000348801	0.999913	14	38	0.0155815	O-acyltransferase activity	MF
GO:0003997	0.000360874	0.99999	5	6	0.0160805	acyl-CoA oxidase activity	MF
GO:0006914	0.000384189	0.99983	32	128	0.0170768	autophagy	BP
GO:0006576	0.00038816	0.99986	22	80	0.0172104	cellular biogenic amine metabolic process	BP
GO:0009164	0.000392634	0.999731	130	698	0.0173655	nucleoside catabolic process	BP
GO:0050660	0.000401979	0.999857	22	71	0.0177348	flavin adenine dinucleotide binding	MF
GO:0004129	0.000412214	0.999945	7	24	0.0180523	cytochrome-c oxidase activity	MF
GO:0015002	0.000412214	0.999945	7	24	0.0180523	heme-copper terminal oxidase activity	MF
GO:0016676	0.000412214	0.999945	7	24	0.0180523	oxidoreductase activity, acting on a heme group of donors, oxygen as acceptor	MF
GO:0008643	0.000416676	0.999818	31	121	0.018203	carbohydrate transport	BP
GO:0016763	0.000420017	0.999885	15	44	0.0183041	transferase activity, transferring pentosyl groups	MF
GO:0015849	0.00042204	0.999774	51	223	0.0183167	organic acid transport	BP
GO:0015850	0.00042236	0.999807	34	141	0.0183167	organic hydroxy compound transport	BP
GO:0009166	0.000425056	0.999705	137	747	0.0183888	nucleotide catabolic process	BP
GO:0009156	0.000429282	0.999862	18	65	0.0185267	ribonucleoside monophosphate biosynthetic process	BP
GO:0006812	0.000434771	0.999691	156	870	0.0186897	cation transport	BP
GO:0072523	0.000436038	0.999698	136	739	0.0186897	purine-containing compound catabolic process	BP
GO:0042277	0.000436205	0.999774	45	213	0.0186897	peptide binding	MF
GO:0090002	0.000445653	0.999829	24	86	0.0190487	establishment of protein localization to plasma membrane	BP
GO:0007265	0.000448509	0.999753	55	241	0.0191249	Ras protein signal transduction	BP
GO:0016810	0.000453727	0.99981	28	108	0.0193013	hydrolase activity, acting on carbon-nitrogen (but not peptide) bonds	MF
GO:0042542	0.000455091	0.999842	20	73	0.0193132	response to hydrogen peroxide	BP
GO:0098586	0.00045856	0.999954	7	12	0.0193967	cellular response to virus	BP
GO:0005769	0.000459234	0.999784	36	144	0.0193967	early endosome	CC
GO:0006081	0.00046674	0.999893	12	34	0.0196294	cellular aldehyde metabolic process	BP
GO:0019439	0.000466946	0.999663	169	966	0.0196294	aromatic compound catabolic process	BP
GO:0051117	0.000470735	0.999885	13	37	0.0197421	ATPase binding	MF
GO:0006575	0.000481636	0.999771	36	158	0.0201518	cellular modified amino acid metabolic process	BP
GO:0034340	0.000484814	0.999922	9	20	0.0202373	response to type I interferon	BP
GO:0006734	0.000485976	0.999948	7	13	0.0202384	NADH metabolic process	BP
GO:0010033	0.000487927	0.999623	268	1711	0.0202723	response to organic substance	BP
GO:0048525	0.000490208	0.999843	18	59	0.0203197	negative regulation of viral process	BP
GO:0016811	0.000497576	0.999847	17	54	0.0205772	hydrolase activity, acting on carbon-nitrogen (but not peptide) bonds, in linear amides	MF
GO:0033218	0.000514083	0.99973	46	220	0.0212107	amide binding	MF
GO:0015718	0.000516718	0.999783	28	105	0.0212667	monocarboxylic acid transport	BP
GO:0003823	0.000517827	0.999824	19	71	0.0212667	antigen binding	MF
GO:0045263	0.000521235	0.999959	5	13	0.0213575	proton-transporting ATP synthase complex, coupling factor F(o)	CC
GO:0003995	0.000524622	0.999932	8	15	0.0214469	acyl-CoA dehydrogenase activity	MF
GO:0009127	0.000535502	0.99983	17	61	0.0217918	purine nucleoside monophosphate biosynthetic process	BP
GO:0009168	0.000535502	0.99983	17	61	0.0217918	purine ribonucleoside monophosphate biosynthetic process	BP
GO:1900744	0.000538896	0.999957	6	10	0.0218799	regulation of p38MAPK cascade	BP
GO:0044432	0.000549053	0.999677	65	323	0.0221985	endoplasmic reticulum part	CC
GO:0001816	0.000549233	0.999651	87	463	0.0221985	cytokine production	BP
GO:0048284	0.000561448	0.999803	20	70	0.0226408	organelle fusion	BP
GO:0046339	0.000575757	0.999936	7	13	0.0231654	diacylglycerol metabolic process	BP
GO:0008637	0.000583025	0.999769	24	97	0.023405	apoptotic mitochondrial changes	BP
GO:0006650	0.000585842	0.999713	38	164	0.0234653	glycerophospholipid metabolic process	BP
GO:0045717	0.000590792	0.999952	6	10	0.0235772	negative regulation of fatty acid biosynthetic process	BP
GO:0046474	0.000592005	0.999767	24	92	0.0235772	glycerophospholipid biosynthetic process	BP
GO:0009124	0.000592606	0.999795	19	72	0.0235772	nucleoside monophosphate biosynthetic process	BP
GO:1990204	0.000596593	0.999804	17	75	0.023683	oxidoreductase complex	CC
GO:0046473	0.000599684	0.999971	5	7	0.0237528	phosphatidic acid metabolic process	BP
GO:0042825	0.00061374	1	4	4	0.0241486	TAP complex	CC
GO:0046978	0.00061374	1	4	4	0.0241486	TAP1 binding	MF
GO:0046979	0.00061374	1	4	4	0.0241486	TAP2 binding	MF
GO:0015421	0.000619285	1	4	4	0.0242596	oligopeptide-transporting ATPase activity	MF
GO:0015440	0.000619285	1	4	4	0.0242596	peptide-transporting ATPase activity	MF
GO:0000149	0.00064735	0.999771	20	68	0.0253034	SNARE binding	MF
GO:0097345	0.000651689	0.999887	9	22	0.02538	mitochondrial outer membrane permeabilization	BP
GO:0045471	0.000652156	0.999803	16	49	0.02538	response to ethanol	BP
GO:0009185	0.000654549	0.999903	8	18	0.0253843	ribonucleoside diphosphate metabolic process	BP
GO:0016651	0.000655116	0.999778	18	72	0.0253843	oxidoreductase activity, acting on NAD(P)H	MF
GO:0051898	0.000670987	0.999856	11	28	0.0259429	negative regulation of protein kinase B signaling	BP
GO:0042611	0.0006948	0.999873	9	25	0.0268054	MHC protein complex	CC
GO:0032321	0.000702839	0.999744	21	70	0.027057	positive regulation of Rho GTPase activity	BP
GO:0007031	0.000707746	0.999832	12	32	0.0271872	peroxisome organization	BP
GO:0009188	0.000709723	0.999957	5	8	0.0272045	ribonucleoside diphosphate biosynthetic process	BP
GO:0046902	0.000716717	0.999813	13	39	0.0274137	regulation of mitochondrial membrane permeability	BP
GO:0006857	0.000718688	0.999902	8	15	0.0274171	oligopeptide transport	BP
GO:0042171	0.000719884	0.999939	6	10	0.0274171	lysophosphatidic acid acyltransferase activity	MF
GO:0042454	0.000723673	0.999497	128	696	0.0275026	ribonucleoside catabolic process	BP
GO:0004601	0.000728597	0.999829	11	38	0.0275722	peroxidase activity	MF
GO:0016684	0.000728597	0.999829	11	38	0.0275722	oxidoreductase activity, acting on peroxide as acceptor	MF
GO:0005802	0.000741092	0.999658	32	129	0.0279794	trans-Golgi network	CC
GO:0005623	0.000742496	0.999372	1936	14356	0.0279794	cell	CC
GO:0097190	0.000746093	0.999516	90	493	0.0280556	apoptotic signaling pathway	BP
GO:0072659	0.000751384	0.999706	23	85	0.0281846	protein localization to plasma membrane	BP
GO:0045069	0.000752686	0.999788	14	46	0.0281846	regulation of viral genome replication	BP
GO:0006888	0.000761938	0.999788	14	43	0.0284712	ER to Golgi vesicle-mediated transport	BP
GO:0046943	0.000796072	0.999669	26	93	0.0295578	carboxylic acid transmembrane transporter activity	MF
GO:0010008	0.000796745	0.999647	29	115	0.0295578	endosome membrane	CC
GO:0044440	0.000796745	0.999647	29	115	0.0295578	endosomal part	CC
GO:0070301	0.000797648	0.999762	15	50	0.0295578	cellular response to hydrogen peroxide	BP
GO:0004602	0.000803325	0.99991	6	15	0.0297064	glutathione peroxidase activity	MF
GO:0046165	0.0008084	0.99964	29	119	0.0298178	alcohol biosynthetic process	BP
GO:0006163	0.000809685	0.99941	163	940	0.0298178	purine nucleotide metabolic process	BP
GO:0015985	0.000814944	0.999904	6	17	0.029888	energy coupled proton transport, down electrochemical gradient	BP
GO:0015986	0.000814944	0.999904	6	17	0.029888	ATP synthesis coupled proton transport	BP
GO:0046060	0.000830531	0.999948	5	8	0.0303971	dATP metabolic process	BP
GO:0031329	0.000835752	0.999425	118	634	0.0305255	regulation of cellular catabolic process	BP
GO:0015294	0.000852043	0.999686	21	68	0.0310569	solute:cation symporter activity	MF
GO:0046460	0.000858556	0.999809	11	28	0.0311668	neutral lipid biosynthetic process	BP
GO:0046463	0.000858556	0.999809	11	28	0.0311668	acylglycerol biosynthetic process	BP
GO:0009894	0.000861911	0.999396	130	707	0.031225	regulation of catabolic process	BP
GO:0044464	0.000871475	0.999261	1933	14340	0.0315075	cell part	CC
GO:0030234	0.000876591	0.999387	126	734	0.0316283	enzyme regulator activity	MF
GO:0042887	0.000884259	0.999901	7	12	0.0318405	amide transmembrane transporter activity	MF
GO:0002697	0.000893558	0.999516	46	225	0.0319859	regulation of immune effector process	BP
GO:0005778	0.000893683	0.999733	15	47	0.0319859	peroxisomal membrane	CC
GO:0031903	0.000893683	0.999733	15	47	0.0319859	microbody membrane	CC
GO:0016820	0.000900019	0.999627	25	94	0.0321482	hydrolase activity, acting on acid anhydrides, catalyzing transmembrane movement of substances	MF
GO:1901028	0.000907187	0.999882	7	15	0.0323394	regulation of mitochondrial outer membrane permeabilization involved in apoptotic signaling pathway	BP
GO:0044763	0.000914715	0.999209	1499	10897	0.0325427	single-organism cellular process	BP
GO:1901361	0.000919654	0.999323	171	994	0.0326532	organic cyclic compound catabolic process	BP
GO:0004745	0.000922528	0.999856	8	18	0.0326901	retinol dehydrogenase activity	MF
GO:0044801	0.000936929	0.999644	21	78	0.0331268	single-organism membrane fusion	BP
GO:0006970	0.000938566	0.999699	16	57	0.0331268	response to osmotic stress	BP
GO:0042803	0.000946372	0.999346	117	658	0.0333362	protein homodimerization activity	MF
GO:0016791	0.000956727	0.999461	52	241	0.0336345	phosphatase activity	MF
GO:0031406	0.000959615	0.999491	43	202	0.0336696	carboxylic acid binding	MF
GO:0015893	0.000988594	0.999722	14	39	0.0346183	drug transport	BP
GO:0042737	0.000997218	0.999946	5	7	0.0348122	drug catabolic process	BP
GO:0006665	0.000998037	0.999584	25	93	0.0348122	sphingolipid metabolic process	BP
GO:0044403	0.00101371	0.999466	42	194	0.0352006	symbiosis, encompassing mutualism through parasitism	BP
GO:0044419	0.00101371	0.999466	42	194	0.0352006	interspecies interaction between organisms	BP
GO:0045922	0.0010151	0.999865	7	15	0.0352006	negative regulation of fatty acid metabolic process	BP
GO:0031348	0.00102859	0.999555	26	111	0.0355529	negative regulation of defense response	BP
GO:0006684	0.00102925	0.999874	7	13	0.0355529	sphingomyelin metabolic process	BP
GO:0043177	0.00103888	0.999446	43	204	0.035756	organic acid binding	MF
GO:0050790	0.00103914	0.99919	254	1565	0.035756	regulation of catalytic activity	BP
GO:0071949	0.00104534	0.999943	5	7	0.0358629	FAD binding	MF
GO:0016861	0.00104742	0.99993	5	8	0.0358629	intramolecular oxidoreductase activity, interconverting aldoses and ketoses	MF
GO:0046461	0.00105029	0.999828	8	19	0.0358629	neutral lipid catabolic process	BP
GO:0046464	0.00105029	0.999828	8	19	0.0358629	acylglycerol catabolic process	BP
GO:0030151	0.00106029	0.999942	5	7	0.0361349	molybdenum ion binding	MF
GO:0070513	0.00108275	0.999927	5	8	0.0367637	death domain binding	MF
GO:0098573	0.00108286	0.99972	12	37	0.0367637	intrinsic component of mitochondrial membrane	CC
GO:0044270	0.00108936	0.999199	165	956	0.0368753	cellular nitrogen compound catabolic process	BP
GO:0005741	0.00109029	0.999496	30	127	0.0368753	mitochondrial outer membrane	CC
GO:0005342	0.00113169	0.999515	26	95	0.0382031	organic acid transmembrane transporter activity	MF
GO:0031253	0.00113484	0.999392	44	190	0.0382371	cell projection membrane	CC
GO:0032611	0.00114764	0.999683	13	40	0.0385954	interleukin-1 beta production	BP
GO:0006195	0.00115805	0.999178	132	731	0.0388323	purine nucleotide catabolic process	BP
GO:0017121	0.00115904	0.999935	5	7	0.0388323	phospholipid scrambling	BP
GO:0046034	0.00116167	0.999359	47	220	0.038839	ATP metabolic process	BP
GO:0001914	0.0011636	0.999746	10	28	0.038839	regulation of T cell mediated cytotoxicity	BP
GO:1901617	0.0011686	0.999414	36	160	0.0389331	organic hydroxy compound biosynthetic process	BP
GO:0038066	0.00119946	0.999877	6	11	0.0398866	p38MAPK cascade	BP
GO:0006152	0.00122536	0.999136	126	692	0.0405965	purine nucleoside catabolic process	BP
GO:0046130	0.00122536	0.999136	126	692	0.0405965	purine ribonucleoside catabolic process	BP
GO:0002682	0.001233	0.999114	139	819	0.0407737	regulation of immune system process	BP
GO:0006637	0.00124268	0.999561	18	62	0.0409418	acyl-CoA metabolic process	BP
GO:0035383	0.00124268	0.999561	18	62	0.0409418	thioester metabolic process	BP
GO:0016765	0.00124762	0.999617	14	55	0.0410289	transferase activity, transferring alkyl or aryl (other than methyl) groups	MF
GO:0008209	0.00127436	0.999755	9	22	0.0418308	androgen metabolic process	BP
GO:0019899	0.00128153	0.999015	220	1307	0.0419342	enzyme binding	MF
GO:0051006	0.00128457	0.999899	5	9	0.0419342	positive regulation of lipoprotein lipase activity	BP
GO:0061365	0.00128457	0.999899	5	9	0.0419342	positive regulation of triglyceride lipase activity	BP
GO:0090322	0.00132203	0.999815	7	15	0.0430618	regulation of superoxide metabolic process	BP
GO:0032612	0.0013246	0.999602	14	46	0.0430618	interleukin-1 production	BP
GO:0006954	0.00132635	0.999143	80	450	0.0430618	inflammatory response	BP
GO:0042760	0.00133642	0.999922	5	7	0.0432949	very long-chain fatty acid catabolic process	BP
GO:0008333	0.00133839	0.999682	11	29	0.0432949	endosome to lysosome transport	BP
GO:0046700	0.00134192	0.999008	165	961	0.0433304	heterocycle catabolic process	BP
GO:0046916	0.00136026	0.999547	16	57	0.0438432	cellular transition metal ion homeostasis	BP
GO:0007033	0.00137463	0.999494	19	66	0.0441949	vacuole organization	BP
GO:0036452	0.00137725	0.999855	6	11	0.0441949	ESCRT complex	CC
GO:0006767	0.00137861	0.999731	9	22	0.0441949	water-soluble vitamin metabolic process	BP
GO:0006829	0.00138413	0.999673	11	28	0.0442923	zinc ion transport	BP
GO:0046915	0.00139644	0.999669	11	28	0.0446059	transition metal ion transmembrane transporter activity	MF
GO:0009143	0.00142813	0.99899	125	688	0.0454856	nucleoside triphosphate catabolic process	BP
GO:0071617	0.00142908	0.999848	6	11	0.0454856	lysophospholipid acyltransferase activity	MF
GO:0045824	0.00143849	0.999714	9	23	0.0457034	negative regulation of innate immune response	BP
GO:0016310	0.00144455	0.998857	275	1663	0.0458145	phosphorylation	BP
GO:0016023	0.00147222	0.99897	116	659	0.046609	cytoplasmic membrane-bounded vesicle	CC
GO:0045089	0.00148045	0.999293	31	129	0.046726	positive regulation of innate immune response	BP
GO:0030170	0.00148116	0.999509	16	52	0.046726	pyridoxal phosphate binding	MF
GO:0007032	0.00149243	0.999673	10	25	0.0469985	endosome organization	BP
GO:0009617	0.00150177	0.999091	59	366	0.047209	response to bacterium	BP
GO:0006814	0.00151063	0.999184	43	185	0.0474039	sodium ion transport	BP
GO:0010035	0.00151788	0.999118	52	282	0.0475479	response to inorganic substance	BP
GO:0016480	0.00153658	1	3	3	0.0480491	negative regulation of transcription from RNA polymerase III promoter	BP
GO:0034754	0.00154122	0.999387	21	81	0.0481098	cellular hormone metabolic process	BP
GO:0002711	0.00155256	0.999581	12	37	0.0483789	positive regulation of T cell mediated immunity	BP
GO:1902108	0.00156129	0.999644	10	28	0.0485662	regulation of mitochondrial membrane permeability involved in apoptotic process	BP
GO:0019079	0.00156508	0.999516	14	49	0.0485992	viral genome replication	BP
GO:0042092	0.00157924	0.99964	10	28	0.0489538	type 2 immune response	BP
GO:0009611	0.00158948	0.998878	120	700	0.0491856	response to wounding	BP
GO:1902110	0.00160075	0.999672	9	24	0.0493629	positive regulation of mitochondrial membrane permeability involved in apoptotic process	BP
GO:1902686	0.00160075	0.999672	9	24	0.0493629	mitochondrial outer membrane permeabilization involved in programmed cell death	BP
GO:0019432	0.00160637	0.999645	10	25	0.0494507	triglyceride biosynthetic process	BP
GO:0042301	0.00161639	0.999824	6	11	0.0496733	phosphate ion binding	MF
GO:0015988	0.00164814	0.999657	9	25	0.0504749	energy coupled proton transmembrane transport, against electrochemical gradient	BP
GO:0015991	0.00164814	0.999657	9	25	0.0504749	ATP hydrolysis coupled proton transport	BP
GO:0045833	0.00168275	0.999427	16	57	0.0514019	negative regulation of lipid metabolic process	BP
GO:0048280	0.00168417	0.999874	5	8	0.0514019	vesicle fusion with Golgi apparatus	BP
GO:0042626	0.00173535	0.999255	24	93	0.0528732	ATPase activity, coupled to transmembrane movement of substances	MF
GO:0043546	0.0017413	0.999945	4	5	0.052964	molybdopterin cofactor binding	MF
GO:0055090	0.00175054	0.999632	9	25	0.0530639	acylglycerol homeostasis	BP
GO:0070328	0.00175054	0.999632	9	25	0.0530639	triglyceride homeostasis	BP
GO:0008324	0.0017608	0.998795	101	541	0.0532843	cation transmembrane transporter activity	MF
GO:0003986	0.00179935	1	3	3	0.0543586	acetyl-CoA hydrolase activity	MF
GO:2000553	0.0018211	1	3	3	0.0549225	positive regulation of T-helper 2 cell cytokine production	BP
GO:0015198	0.00183225	0.999811	6	10	0.0551656	oligopeptide transporter activity	MF
GO:0033176	0.00184689	0.999656	8	21	0.0555127	proton-transporting V-type ATPase complex	CC
GO:0048008	0.00185208	0.99943	14	43	0.0555748	platelet-derived growth factor receptor signaling pathway	BP
GO:0009394	0.00186422	0.999647	8	22	0.055704	2'-deoxyribonucleotide metabolic process	BP
GO:0019692	0.00186422	0.999647	8	22	0.055704	deoxyribose phosphate metabolic process	BP
GO:0034599	0.00186576	0.999113	29	129	0.055704	cellular response to oxidative stress	BP
GO:0034219	0.00187975	0.999622	9	21	0.0560278	carbohydrate transmembrane transport	BP
GO:0006107	0.00189015	0.999787	6	11	0.0562439	oxaloacetate metabolic process	BP
GO:0043178	0.00191207	0.99927	19	69	0.0568013	alcohol binding	MF
GO:0002716	0.00192408	0.999834	5	9	0.056968	negative regulation of natural killer cell mediated immunity	BP
GO:0045953	0.00192408	0.999834	5	9	0.056968	negative regulation of natural killer cell mediated cytotoxicity	BP
GO:0009215	0.00195687	0.999754	6	13	0.0578428	purine deoxyribonucleoside triphosphate metabolic process	BP
GO:0017144	0.0019684	0.999642	8	19	0.0580363	drug metabolic process	BP
GO:1901618	0.00196992	0.999601	9	21	0.0580363	organic hydroxy compound transmembrane transporter activity	MF
GO:0004029	0.00197645	0.999775	6	11	0.0581325	aldehyde dehydrogenase (NAD) activity	MF
GO:0032592	0.00200328	0.999473	11	35	0.0588245	integral component of mitochondrial membrane	CC
GO:0097006	0.00204068	0.999426	12	38	0.059824	regulation of plasma lipoprotein particle levels	BP
GO:0051289	0.00204693	0.999258	17	63	0.059909	protein homotetramerization	BP
GO:0015245	0.00205842	0.999819	5	9	0.0600256	fatty acid transporter activity	MF
GO:0044092	0.00206715	0.998509	129	778	0.0600256	negative regulation of molecular function	BP
GO:0002485	0.00206834	1	3	3	0.0600256	antigen processing and presentation of endogenous peptide antigen via MHC class I via ER pathway, TAP-dependent	BP
GO:0032386	0.00207271	0.998715	63	325	0.0600256	regulation of intracellular transport	BP
GO:0032020	0.00207327	0.999897	4	6	0.0600256	ISG15-protein conjugation	BP
GO:0010894	0.00207449	0.99962	8	19	0.0600256	negative regulation of steroid biosynthetic process	BP
GO:0045939	0.00207449	0.99962	8	19	0.0600256	negative regulation of steroid metabolic process	BP
GO:0051766	0.00213172	0.999832	5	8	0.0615814	inositol trisphosphate kinase activity	MF
GO:0006906	0.00221138	0.999296	14	46	0.0637793	vesicle fusion	BP
GO:0009146	0.00221832	0.998413	123	683	0.0638763	purine nucleoside triphosphate catabolic process	BP
GO:0017049	0.00223833	0.999821	5	8	0.0643463	GTP-Rho binding	MF
GO:0042126	0.00224187	1	3	3	0.0643463	nitrate metabolic process	BP
GO:0004466	0.00225381	1	3	3	0.0645851	long-chain-acyl-CoA dehydrogenase activity	MF
GO:0008889	0.00226633	0.999818	5	8	0.0648396	glycerophosphodiester phosphodiesterase activity	MF
GO:0051904	0.0022728	0.999638	7	16	0.0648767	pigment granule transport	BP
GO:0034612	0.00227764	0.999085	20	77	0.0648767	response to tumor necrosis factor	BP
GO:0030300	0.00227855	0.999883	4	6	0.0648767	regulation of intestinal cholesterol absorption	BP
GO:0002218	0.00228729	0.998976	25	98	0.0650217	activation of innate immune response	BP
GO:0047035	0.00232683	0.99988	4	6	0.0660406	testosterone dehydrogenase (NAD+) activity	MF
GO:0070330	0.00234214	0.999388	11	31	0.0663693	aromatase activity	MF
GO:0051183	0.00235596	0.999559	8	19	0.0665607	vitamin transporter activity	MF
GO:0015838	0.0023601	0.999918	4	5	0.0665607	amino-acid betaine transport	BP
GO:0015879	0.0023601	0.999918	4	5	0.0665607	carnitine transport	BP
GO:0015399	0.00237716	0.998949	24	96	0.0667465	primary active transmembrane transporter activity	MF
GO:0015405	0.00237716	0.998949	24	96	0.0667465	P-P-bond-hydrolysis-driven transmembrane transporter activity	MF
GO:0008360	0.00237792	0.998909	26	106	0.0667465	regulation of cell shape	BP
GO:0005782	0.00238656	0.999607	7	17	0.0667787	peroxisomal matrix	CC
GO:0031907	0.00238656	0.999607	7	17	0.0667787	microbody lumen	CC
GO:0016830	0.00239519	0.999231	14	46	0.0669153	carbon-carbon lyase activity	MF
GO:0004464	0.0024201	1	2	2	0.06727	leukotriene-C4 synthase activity	MF
GO:0034363	0.00242198	0.999944	3	4	0.06727	intermediate-density lipoprotein particle	CC
GO:0042824	0.00242211	0.999915	4	5	0.06727	MHC class I peptide loading complex	CC
GO:0071356	0.00242417	0.999111	17	61	0.06727	cellular response to tumor necrosis factor	BP
GO:0043295	0.00243053	0.999651	6	16	0.06727	glutathione binding	MF
GO:1900750	0.00243053	0.999651	6	16	0.06727	oligopeptide binding	MF
GO:0044237	0.00244249	0.997862	1157	8096	0.0674211	cellular metabolic process	BP
GO:0043492	0.00244356	0.998919	24	95	0.0674211	ATPase activity, coupled to movement of substances	MF
GO:0043901	0.0024562	0.998929	23	95	0.0676652	negative regulation of multi-organism process	BP
GO:0051260	0.00247265	0.998549	50	248	0.0680132	protein homooligomerization	BP
GO:0090181	0.00248207	0.999522	8	20	0.068167	regulation of cholesterol metabolic process	BP
GO:0046320	0.00249205	0.99946	9	23	0.0683358	regulation of fatty acid oxidation	BP
GO:0015629	0.00252877	0.998379	70	358	0.0692363	actin cytoskeleton	CC
GO:0005102	0.00255166	0.998035	193	1243	0.0697558	receptor binding	MF
GO:0002221	0.00256973	0.998884	23	88	0.0700243	pattern recognition receptor signaling pathway	BP
GO:0030299	0.00257255	0.999762	5	9	0.0700243	intestinal cholesterol absorption	BP
GO:0032606	0.00257327	0.999177	14	43	0.0700243	type I interferon production	BP
GO:0097367	0.0025878	0.997884	340	2076	0.0703125	carbohydrate derivative binding	MF
GO:0034655	0.00259745	0.998057	157	923	0.0704672	nucleobase-containing compound catabolic process	BP
GO:0009435	0.00261706	0.999756	5	9	0.0708649	NAD biosynthetic process	BP
GO:0015980	0.00262006	0.998623	35	170	0.0708649	energy derivation by oxidation of organic compounds	BP
GO:0043604	0.00263067	0.999236	12	38	0.071044	amide biosynthetic process	BP
GO:0046578	0.00268446	0.998279	70	339	0.0723869	regulation of Ras protein signal transduction	BP
GO:0022900	0.00270636	0.999238	11	41	0.0728673	electron transport chain	BP
GO:0016401	0.0027507	1	3	3	0.0739493	palmitoyl-CoA oxidase activity	MF
GO:0004177	0.00275577	0.999264	11	31	0.0739742	aminopeptidase activity	MF
GO:0008210	0.0027608	0.999544	7	16	0.0739978	estrogen metabolic process	BP
GO:0031349	0.0027962	0.998459	40	191	0.074834	positive regulation of defense response	BP
GO:0009203	0.0028073	0.997978	122	681	0.0749641	ribonucleoside triphosphate catabolic process	BP
GO:0005543	0.00280947	0.998308	54	261	0.0749641	phospholipid binding	MF
GO:0019867	0.00281892	0.998565	32	145	0.0749798	outer membrane	CC
GO:0034097	0.00282612	0.998146	75	408	0.0749798	response to cytokine	BP
GO:0002709	0.00283603	0.999064	14	48	0.0749798	regulation of T cell mediated immunity	BP
GO:0015144	0.00283632	0.99931	10	26	0.0749798	carbohydrate transmembrane transporter activity	MF
GO:1901476	0.00283632	0.99931	10	26	0.0749798	carbohydrate transporter activity	MF
GO:0009259	0.00283643	0.997877	155	912	0.0749798	ribonucleotide metabolic process	BP
GO:0002054	0.00283951	0.999845	4	6	0.0749798	nucleobase binding	MF
GO:0031968	0.00284965	0.998566	31	140	0.0751363	organelle outer membrane	CC
GO:0070403	0.00289251	0.999605	6	13	0.0760754	NAD+ binding	MF
GO:0034614	0.0028938	0.998867	18	73	0.0760754	cellular response to reactive oxygen species	BP
GO:0031264	0.00291089	0.99984	4	6	0.0763754	death-inducing signaling complex	CC
GO:0033559	0.00291378	0.998901	17	65	0.0763754	unsaturated fatty acid metabolic process	BP
GO:0051875	0.00292104	0.999422	8	20	0.0764322	pigment granule localization	BP
GO:0005085	0.00292453	0.998408	39	168	0.0764322	guanyl-nucleotide exchange factor activity	MF
GO:0019254	0.00296713	1	3	3	0.077432	carnitine metabolic process, CoA-linked	BP
GO:0009262	0.00300359	0.999299	9	27	0.0782556	deoxyribonucleotide metabolic process	BP
GO:0006855	0.00300747	0.999425	8	18	0.0782556	drug transmembrane transport	BP
GO:0006882	0.00301544	0.999585	6	13	0.0783487	cellular zinc ion homeostasis	BP
GO:0032488	0.00307507	0.999922	3	4	0.0797817	Cdc42 protein signal transduction	BP
GO:0016323	0.00309547	0.998306	39	172	0.0801944	basolateral plasma membrane	CC
GO:1901293	0.00312857	0.998144	49	262	0.080934	nucleoside phosphate biosynthetic process	BP
GO:0042088	0.00315584	0.999123	11	34	0.0815212	T-helper 1 type immune response	BP
GO:0042364	0.00318012	0.999821	4	6	0.0820297	water-soluble vitamin biosynthetic process	BP
GO:0009135	0.00319086	0.99954	6	14	0.082069	purine nucleoside diphosphate metabolic process	BP
GO:0009179	0.00319086	0.99954	6	14	0.082069	purine ribonucleoside diphosphate metabolic process	BP
GO:0046364	0.00322987	0.998818	16	58	0.0829528	monosaccharide biosynthetic process	BP
GO:0065005	0.00324929	0.999432	7	17	0.0832908	protein-lipid complex assembly	BP
GO:0016803	0.00325238	0.999816	4	6	0.0832908	ether hydrolase activity	MF
GO:0007006	0.00326387	0.998794	16	62	0.0834032	mitochondrial membrane organization	BP
GO:0010038	0.00326954	0.998261	35	164	0.0834032	response to metal ion	BP
GO:0007041	0.0032717	0.998974	13	40	0.0834032	lysosomal transport	BP
GO:0033129	0.00328358	1	3	3	0.0834032	positive regulation of histone phosphorylation	BP
GO:0015248	0.00328484	0.999539	6	13	0.0834032	sterol transporter activity	MF
GO:0017127	0.00328484	0.999539	6	13	0.0834032	cholesterol transporter activity	MF
GO:0000287	0.00329968	0.998214	37	169	0.0836607	magnesium ion binding	MF
GO:0035794	0.00330666	0.999224	9	26	0.0837187	positive regulation of mitochondrial membrane permeability	BP
GO:0032101	0.00332503	0.997753	83	468	0.0840644	regulation of response to external stimulus	BP
GO:0000302	0.00336169	0.998426	25	113	0.0848708	response to reactive oxygen species	BP
GO:0005524	0.00338029	0.997312	244	1413	0.0852197	ATP binding	MF
GO:0034311	0.00339843	0.999541	6	12	0.085556	diol metabolic process	BP
GO:0048668	0.00341162	0.99943	7	15	0.0857668	collateral sprouting	BP
GO:0003950	0.0034278	0.999315	8	19	0.0860522	NAD+ ADP-ribosyltransferase activity	MF
GO:0003841	0.0034386	0.999658	5	9	0.0862	1-acylglycerol-3-phosphate O-acyltransferase activity	MF
GO:0009161	0.00344336	0.997943	50	249	0.0862	ribonucleoside monophosphate metabolic process	BP
GO:0052689	0.00344823	0.998449	23	97	0.0862009	carboxylic ester hydrolase activity	MF
GO:0015197	0.00349508	0.999551	6	11	0.0872498	peptide transporter activity	MF
GO:0009151	0.00354843	0.999476	6	14	0.088387	purine deoxyribonucleotide metabolic process	BP
GO:0019693	0.0035511	0.997324	155	917	0.088387	ribose phosphate metabolic process	BP
GO:0065009	0.00355551	0.997098	308	1967	0.088387	regulation of molecular function	BP
GO:0005089	0.00356239	0.998568	19	65	0.0884346	Rho guanyl-nucleotide exchange factor activity	MF
GO:0009189	0.00359707	0.999904	3	4	0.0891713	deoxyribonucleoside diphosphate biosynthetic process	BP
GO:0009150	0.00360698	0.997286	153	904	0.0892928	purine ribonucleotide metabolic process	BP
GO:0036041	0.00363756	0.99946	6	14	0.0899248	long-chain fatty acid binding	MF
GO:0009207	0.00365187	0.99735	121	680	0.0900401	purine ribonucleoside triphosphate catabolic process	BP
GO:0009136	0.00365738	0.999743	4	7	0.0900401	purine nucleoside diphosphate biosynthetic process	BP
GO:0009180	0.00365738	0.999743	4	7	0.0900401	purine ribonucleoside diphosphate biosynthetic process	BP
GO:0010823	0.00366932	0.999109	9	28	0.0902096	negative regulation of mitochondrion organization	BP
GO:0051905	0.00372273	0.999333	7	17	0.0913221	establishment of pigment granule localization	BP
GO:0046983	0.00372482	0.997151	170	1052	0.0913221	protein dimerization activity	MF
GO:0050308	0.0037512	0.999619	5	9	0.0918426	sugar-phosphatase activity	MF
GO:0016298	0.00375852	0.998372	21	85	0.0918955	lipase activity	MF
GO:0016712	0.00379435	0.998925	11	33	0.0926445	oxidoreductase activity, acting on paired donors, with incorporation or reduction of molecular oxygen, reduced flavin or flavoprotein as one donor, and incorporation of one atom of oxygen	MF
GO:0071577	0.00382996	0.999346	7	15	0.093386	zinc ion transmembrane transport	BP
GO:0032368	0.00384738	0.998411	19	76	0.0934654	regulation of lipid transport	BP
GO:0035730	0.00385419	1	2	2	0.0934654	S-nitrosoglutathione binding	MF
GO:0035731	0.00385419	1	2	2	0.0934654	dinitrosyl-iron complex binding	MF
GO:0097057	0.00385419	1	2	2	0.0934654	TRAF2-GSTP1 complex	CC
GO:0071476	0.0038681	1	3	3	0.0935957	cellular hypotonic response	BP
GO:0034364	0.00390258	0.999229	7	23	0.0935957	high-density lipoprotein particle	CC
GO:0006469	0.00390872	0.997897	35	162	0.0935957	negative regulation of protein kinase activity	BP
GO:0006145	0.00391444	1	3	3	0.0935957	purine nucleobase catabolic process	BP
GO:0032728	0.00391478	0.999199	8	19	0.0935957	positive regulation of interferon-beta production	BP
GO:0019060	0.00391515	1	3	3	0.0935957	intracellular transport of viral protein in host cell	BP
GO:0030581	0.00391515	1	3	3	0.0935957	symbiont intracellular protein transport in host	BP
GO:0046719	0.00391515	1	3	3	0.0935957	regulation by virus of viral protein levels in host cell	BP
GO:0046980	0.00391515	1	3	3	0.0935957	tapasin binding	MF
GO:0051708	0.00391515	1	3	3	0.0935957	intracellular protein transport in other organism involved in symbiotic interaction	BP
GO:0016021	0.00391732	0.996593	760	5536	0.0935957	integral component of membrane	CC
GO:2000256	0.00396372	1	2	2	0.0945775	positive regulation of male germ cell proliferation	BP
GO:0022890	0.00399483	0.997298	81	438	0.0951924	inorganic cation transmembrane transporter activity	MF
GO:0042641	0.00400267	0.998401	18	66	0.095215	actomyosin	CC
GO:0043162	0.00400979	0.999586	5	9	0.095215	ubiquitin-dependent protein catabolic process via the multivesicular body sorting pathway	BP
GO:0002460	0.00401181	0.997751	39	194	0.095215	adaptive immune response based on somatic recombination of immune receptors built from immunoglobulin superfamily domains	BP
GO:0002758	0.00401849	0.99818	23	91	0.0952468	innate immune response-activating signal transduction	BP
GO:0050688	0.00409744	0.998655	13	44	0.096989	regulation of defense response to virus	BP
GO:0006633	0.00410923	0.997953	28	128	0.0971392	fatty acid biosynthetic process	BP
GO:0071357	0.00415047	0.99924	7	17	0.097984	cellular response to type I interferon	BP
GO:0009167	0.00416677	0.997498	49	245	0.0981313	purine ribonucleoside monophosphate metabolic process	BP
GO:0051645	0.00416772	0.999565	5	9	0.0981313	Golgi localization	BP
GO:0004497	0.00417388	0.99784	31	141	0.0981468	monooxygenase activity	MF
GO:0032372	0.00420361	0.9995	5	11	0.0985857	negative regulation of sterol transport	BP
GO:0032375	0.00420361	0.9995	5	11	0.0985857	negative regulation of cholesterol transport	BP
GO:0044093	0.00422482	0.996757	171	1029	0.098953	positive regulation of molecular function	BP
GO:0050801	0.00424496	0.99705	91	520	0.0992168	ion homeostasis	BP
GO:0045923	0.00424722	0.998861	10	30	0.0992168	positive regulation of fatty acid metabolic process	BP
GO:0097035	0.00425519	0.999236	7	16	0.099273	regulation of membrane lipid distribution	BP
GO:0006891	0.00432072	0.999101	8	19	0.10067	intra-Golgi vesicle-mediated transport	BP
GO:0009123	0.00436332	0.997343	51	260	0.101415	nucleoside monophosphate metabolic process	BP
GO:0019058	0.00436406	0.99894	9	25	0.101415	viral life cycle	BP
GO:0016289	0.00437759	0.999042	8	22	0.101597	CoA hydrolase activity	MF
GO:0009154	0.00438961	0.996781	124	703	0.101611	purine ribonucleotide catabolic process	BP
GO:0009261	0.00438961	0.996781	124	703	0.101611	ribonucleotide catabolic process	BP
GO:0009126	0.00440773	0.997344	49	246	0.101898	purine nucleoside monophosphate metabolic process	BP
GO:0050776	0.00442006	0.997017	78	434	0.10202	regulation of immune response	BP
GO:0051056	0.00442447	0.997077	72	357	0.10202	regulation of small GTPase mediated signal transduction	BP
GO:0051881	0.00445428	0.99868	11	37	0.102575	regulation of mitochondrial membrane potential	BP
GO:0051701	0.00447355	0.998375	15	52	0.102886	interaction with host	BP
GO:0032559	0.00451321	0.99638	248	1449	0.103664	adenyl ribonucleotide binding	MF
GO:0042953	0.00452538	0.99932	6	13	0.10381	lipoprotein transport	BP
GO:0016801	0.00454962	0.999477	5	10	0.104232	hydrolase activity, acting on ether bonds	MF
GO:0034366	0.00455596	0.999772	3	6	0.104243	spherical high-density lipoprotein particle	CC
GO:0002060	0.004589	0.999866	3	4	0.104865	purine nucleobase binding	MF
GO:0032459	0.00461042	0.998982	8	22	0.105167	regulation of protein oligomerization	BP
GO:0032319	0.00461881	0.997731	27	111	0.105167	regulation of Rho GTPase activity	BP
GO:0019218	0.00462577	0.998003	20	81	0.105167	regulation of steroid metabolic process	BP
GO:2000551	0.00462584	0.999864	3	4	0.105167	regulation of T-helper 2 cell cytokine production	BP
GO:0090484	0.00463608	0.99889	9	23	0.105266	drug transporter activity	MF
GO:0006685	0.00464818	0.999707	4	6	0.105406	sphingomyelin catabolic process	BP
GO:0045351	0.00465616	0.999326	6	12	0.105453	type I interferon biosynthetic process	BP
GO:0016903	0.00466928	0.998442	13	44	0.105616	oxidoreductase activity, acting on the aldehyde or oxo group of donors	MF
GO:0005789	0.00469741	0.997125	51	264	0.106117	endoplasmic reticulum membrane	CC
GO:0046039	0.00471814	0.996699	93	511	0.10633	GTP metabolic process	BP
GO:0009165	0.00471876	0.99715	48	261	0.10633	nucleotide biosynthetic process	BP
GO:0090045	0.00476149	0.999698	4	6	0.107127	positive regulation of deacetylase activity	BP
GO:0051336	0.00476614	0.996401	147	894	0.107127	regulation of hydrolase activity	BP
GO:0051004	0.00480431	0.99867	10	32	0.107849	regulation of lipoprotein lipase activity	BP
GO:0016559	0.00486461	0.999431	5	10	0.109065	peroxisome fission	BP
GO:0009132	0.00494279	0.998494	11	40	0.110679	nucleoside diphosphate metabolic process	BP
GO:0032489	0.00500424	0.999031	7	18	0.111914	regulation of Cdc42 protein signal transduction	BP
GO:0030554	0.00504363	0.99594	250	1467	0.112654	adenyl nucleotide binding	MF
GO:0016805	0.00505255	0.999223	6	13	0.112712	dipeptidase activity	MF
GO:0042175	0.00506408	0.996855	53	278	0.112828	nuclear outer membrane-endoplasmic reticulum membrane network	CC
GO:0051259	0.00508337	0.996587	74	405	0.113116	protein oligomerization	BP
GO:1901069	0.00510838	0.996422	92	503	0.113531	guanosine-containing compound catabolic process	BP
GO:0042738	0.00515755	0.999665	4	6	0.114362	exogenous drug catabolic process	BP
GO:0031305	0.00515863	0.999306	5	13	0.114362	integral component of mitochondrial inner membrane	CC
GO:0032479	0.00520062	0.998356	12	37	0.11515	regulation of type I interferon production	BP
GO:0039528	0.00521604	0.999424	5	9	0.115205	cytoplasmic pattern recognition receptor signaling pathway in response to virus	BP
GO:0039529	0.00521604	0.999424	5	9	0.115205	RIG-I signaling pathway	BP
GO:0032651	0.00532934	0.998501	10	32	0.117562	regulation of interleukin-1 beta production	BP
GO:1901068	0.00536913	0.996216	94	520	0.118293	guanosine-containing compound metabolic process	BP
GO:0030897	0.00545675	0.999182	6	12	0.120075	HOPS complex	CC
GO:0072593	0.00551564	0.997178	28	135	0.121222	reactive oxygen species metabolic process	BP
GO:0045179	0.00553711	0.99956	4	7	0.121544	apical cortex	CC
GO:0016832	0.00556553	0.999327	5	10	0.122017	aldehyde-lyase activity	MF
GO:0032727	0.00557538	0.999374	5	9	0.122036	positive regulation of interferon-alpha production	BP
GO:0000038	0.00558007	0.99859	9	25	0.122036	very long-chain fatty acid metabolic process	BP
GO:0009118	0.00559339	0.996236	74	384	0.122177	regulation of nucleoside metabolic process	BP
GO:0019915	0.0056124	0.997968	14	52	0.122426	lipid storage	BP
GO:0060192	0.00561851	0.999252	5	12	0.122426	negative regulation of lipase activity	BP
GO:0046777	0.00568793	0.996688	42	189	0.123653	protein autophosphorylation	BP
GO:0042116	0.00568869	0.998146	12	41	0.123653	macrophage activation	BP
GO:0090141	0.00572539	0.99954	4	7	0.124299	positive regulation of mitochondrial fission	BP
GO:0015909	0.00577359	0.998123	12	40	0.125178	long-chain fatty acid transport	BP
GO:0030036	0.00577993	0.996019	82	444	0.125178	actin cytoskeleton organization	BP
GO:0005496	0.00580425	0.997556	18	75	0.125552	steroid binding	MF
GO:0050703	0.0058899	0.999811	3	4	0.12725	interleukin-1 alpha secretion	BP
GO:0022406	0.00590423	0.998349	10	29	0.127406	membrane docking	BP
GO:0043900	0.0059328	0.996643	37	184	0.127817	regulation of multi-organism process	BP
GO:0051262	0.00593764	0.997187	23	102	0.127817	protein tetramerization	BP
GO:0006184	0.00596405	0.995804	91	499	0.128231	GTP catabolic process	BP
GO:0017128	0.00597469	0.999594	4	6	0.128305	phospholipid scramblase activity	MF
GO:0016101	0.00599776	0.998009	12	44	0.128645	diterpenoid metabolic process	BP
GO:0001817	0.00602164	0.995945	72	405	0.129002	regulation of cytokine production	BP
GO:0006656	0.00603615	0.99895	6	16	0.129158	phosphatidylcholine biosynthetic process	BP
GO:0016406	0.00605177	0.999587	4	6	0.129221	carnitine O-acyltransferase activity	MF
GO:0072337	0.0060593	0.998615	8	21	0.129221	modified amino acid transport	BP
GO:0019359	0.00606088	0.998996	6	14	0.129221	nicotinamide nucleotide biosynthetic process	BP
GO:0042806	0.00608121	0.999802	3	4	0.129378	fucose binding	MF
GO:0019203	0.0060838	0.999248	5	10	0.129378	carbohydrate phosphatase activity	MF
GO:0016705	0.00609	0.996583	36	174	0.129378	oxidoreductase activity, acting on paired donors, with incorporation or reduction of molecular oxygen	MF
GO:0016747	0.00623153	0.996441	38	183	0.132227	transferase activity, transferring acyl groups other than amino-acyl groups	MF
GO:0002756	0.00629041	0.999566	4	6	0.133318	MyD88-independent toll-like receptor signaling pathway	BP
GO:0004033	0.00632307	0.998868	6	17	0.133717	aldo-keto reductase (NADP) activity	MF
GO:0004879	0.00633177	0.99782	13	42	0.133717	ligand-activated sequence-specific DNA binding RNA polymerase II transcription factor activity	MF
GO:0098531	0.00633177	0.99782	13	42	0.133717	direct ligand regulated sequence-specific DNA binding transcription factor activity	MF
GO:0006721	0.00636651	0.997747	13	50	0.134292	terpenoid metabolic process	BP
GO:0004332	0.00642836	0.999786	3	4	0.135436	fructose-bisphosphate aldolase activity	MF
GO:0050727	0.00649932	0.996228	39	207	0.13677	regulation of inflammatory response	BP
GO:0032432	0.00652008	0.997417	16	59	0.137045	actin filament bundle	CC
GO:0042445	0.00654781	0.996486	31	147	0.137466	hormone metabolic process	BP
GO:0019201	0.00659017	0.998858	6	15	0.138192	nucleotide kinase activity	MF
GO:0016050	0.00678939	0.99664	25	109	0.142202	vesicle organization	BP
GO:0004861	0.00682678	0.999083	5	11	0.142818	cyclin-dependent protein serine/threonine kinase inhibitor activity	MF
GO:0044003	0.00686226	0.998396	8	21	0.143391	modification by symbiont of host morphology or physiology	BP
GO:0005795	0.00695561	0.997224	16	59	0.145172	Golgi stack	CC
GO:0071360	0.0070344	0.999098	5	10	0.146645	cellular response to exogenous dsRNA	BP
GO:0000301	0.00705429	0.999159	5	9	0.146888	retrograde transport, vesicle recycling within Golgi	BP
GO:0006790	0.00708047	0.996088	33	163	0.147075	sulfur compound metabolic process	BP
GO:0007589	0.00708051	0.997057	17	67	0.147075	body fluid secretion	BP
GO:0051014	0.00708807	0.999492	4	6	0.147075	actin filament severing	BP
GO:0050701	0.00713061	0.998279	8	23	0.147786	interleukin-1 secretion	BP
GO:0045940	0.00720054	0.99805	9	28	0.149062	positive regulation of steroid metabolic process	BP
GO:0055102	0.00734356	0.999176	4	11	0.151731	lipase inhibitor activity	MF
GO:0032402	0.00735382	0.998694	6	15	0.151731	melanosome transport	BP
GO:0016236	0.00735501	0.997255	14	51	0.151731	macroautophagy	BP
GO:0045806	0.00738482	0.997977	9	29	0.15217	negative regulation of endocytosis	BP
GO:0009120	0.00740088	0.999358	4	7	0.152279	deoxyribonucleoside metabolic process	BP
GO:0016557	0.00740719	0.99974	3	4	0.152279	peroxisome membrane biogenesis	BP
GO:0005776	0.00743495	0.997814	10	31	0.152673	autophagic vacuole	CC
GO:0016829	0.00744604	0.995873	33	162	0.152725	lyase activity	MF
GO:0008395	0.00746604	0.997966	9	28	0.152923	steroid hydroxylase activity	MF
GO:0017137	0.00747286	0.996898	17	63	0.152923	Rab GTPase binding	MF
GO:0042744	0.00748714	0.998635	6	16	0.15304	hydrogen peroxide catabolic process	BP
GO:0003725	0.00754183	0.996969	16	58	0.153854	double-stranded RNA binding	MF
GO:2001185	0.00754424	0.999734	3	4	0.153854	regulation of CD8-positive, alpha-beta T cell activation	BP
GO:0003846	0.007558	0.999733	3	4	0.153959	2-acylglycerol O-acyltransferase activity	MF
GO:0001906	0.00759377	0.996602	19	86	0.154511	cell killing	BP
GO:0005324	0.00766523	0.999605	3	5	0.155787	long-chain fatty acid transporter activity	MF
GO:0022600	0.00768401	0.996767	17	69	0.155991	digestive system process	BP
GO:0097342	0.00771194	0.999323	4	7	0.15638	ripoptosome	CC
GO:0004301	0.00773639	0.999724	3	4	0.156697	epoxide hydrolase activity	MF
GO:0030388	0.00777317	0.999316	4	7	0.157146	fructose 1,6-bisphosphate metabolic process	BP
GO:0002020	0.00777621	0.996527	19	82	0.157146	protease binding	MF
GO:0072525	0.00779878	0.998324	7	19	0.157257	pyridine-containing compound biosynthetic process	BP
GO:0051128	0.00779931	0.99368	237	1479	0.157257	regulation of cellular component organization	BP
GO:0006839	0.00782704	0.996483	19	87	0.157637	mitochondrial transport	BP
GO:0015908	0.0079025	0.996786	16	61	0.158978	fatty acid transport	BP
GO:0046834	0.00791807	0.997493	11	34	0.159111	lipid phosphorylation	BP
GO:0003993	0.00793343	0.998951	5	10	0.15924	acid phosphatase activity	MF
GO:0006063	0.00797144	0.999293	4	7	0.159644	uronic acid metabolic process	BP
GO:0019585	0.00797144	0.999293	4	7	0.159644	glucuronate metabolic process	BP
GO:0033673	0.00798851	0.995431	36	175	0.159806	negative regulation of kinase activity	BP
GO:0031231	0.00799922	0.998553	6	15	0.159841	intrinsic component of peroxisomal membrane	CC
GO:0001836	0.00809788	0.997023	13	53	0.161631	release of cytochrome c from mitochondria	BP
GO:0030029	0.00811262	0.994264	87	479	0.161744	actin filament-based process	BP
GO:0004032	0.00812255	0.999139	4	9	0.161761	alditol:NADP+ 1-oxidoreductase activity	MF
GO:0009200	0.00817094	0.998453	6	17	0.162543	deoxyribonucleoside triphosphate metabolic process	BP
GO:0010637	0.00834388	0.999694	3	4	0.165649	negative regulation of mitochondrial fusion	BP
GO:0035276	0.00834567	0.999694	3	4	0.165649	ethanol binding	MF
GO:0046503	0.00841786	0.997643	9	29	0.166414	glycerolipid catabolic process	BP
GO:0006777	0.00844023	0.999238	4	7	0.166414	Mo-molybdopterin cofactor biosynthetic process	BP
GO:0019720	0.00844023	0.999238	4	7	0.166414	Mo-molybdopterin cofactor metabolic process	BP
GO:0032324	0.00844023	0.999238	4	7	0.166414	molybdopterin cofactor biosynthetic process	BP
GO:0043545	0.00844023	0.999238	4	7	0.166414	molybdopterin cofactor metabolic process	BP
GO:0051189	0.00844023	0.999238	4	7	0.166414	prosthetic group metabolic process	BP
GO:0016312	0.00848794	0.999687	3	4	0.16717	inositol bisphosphate phosphatase activity	MF
GO:0032400	0.00851704	0.998137	7	19	0.167558	melanosome localization	BP
GO:0034191	0.00852688	1	2	2	0.167567	apolipoprotein A-I receptor binding	MF
GO:0000103	0.00857666	0.999682	3	4	0.168359	sulfate assimilation	BP
GO:0031224	0.00861107	0.992417	771	5669	0.168849	intrinsic component of membrane	CC
GO:0042743	0.00866446	0.997518	9	32	0.169538	hydrogen peroxide metabolic process	BP
GO:0015889	0.00867053	0.999677	3	4	0.169538	cobalamin transport	BP
GO:0010903	0.00868427	0.999835	2	3	0.169538	negative regulation of very-low-density lipoprotein particle remodeling	BP
GO:0070653	0.00868427	0.999835	2	3	0.169538	high-density lipoprotein particle receptor binding	MF
GO:0051119	0.00871052	0.997874	8	21	0.169865	sugar transmembrane transporter activity	MF
GO:0031902	0.0087522	0.998023	7	21	0.170491	late endosome membrane	CC
GO:0006643	0.00881024	0.995335	28	129	0.171434	membrane lipid metabolic process	BP
GO:0045723	0.00885086	0.998362	6	15	0.172037	positive regulation of fatty acid biosynthetic process	BP
GO:0046519	0.00894992	0.998384	6	14	0.173773	sphingoid metabolic process	BP
GO:0031341	0.00896799	0.996527	14	56	0.173934	regulation of cell killing	BP
GO:0090150	0.00901523	0.994983	32	156	0.17466	establishment of protein localization to membrane	BP
GO:0008440	0.00903394	0.999168	4	7	0.174833	inositol-1,4,5-trisphosphate 3-kinase activity	MF
GO:0031304	0.00907265	0.998559	5	14	0.175294	intrinsic component of mitochondrial inner membrane	CC
GO:0023035	0.00907745	0.999656	3	4	0.175294	CD40 signaling pathway	BP
GO:0003707	0.00912209	0.996386	15	53	0.175965	steroid hormone receptor activity	MF
GO:0007034	0.00919649	0.996638	13	45	0.177209	vacuolar transport	BP
GO:0035740	0.0092497	1	2	2	0.17785	CD8-positive, alpha-beta T cell proliferation	BP
GO:2000564	0.0092497	1	2	2	0.17785	regulation of CD8-positive, alpha-beta T cell proliferation	BP
GO:0002931	0.00927565	0.998266	6	15	0.178156	response to ischemia	BP
GO:0032928	0.00932895	0.998589	5	12	0.178829	regulation of superoxide anion generation	BP
GO:0032610	0.00933071	0.999037	4	8	0.178829	interleukin-1 alpha production	BP
GO:0008106	0.00935077	0.99854	5	13	0.178829	alcohol dehydrogenase (NADP+) activity	MF
GO:0033764	0.0093508	0.997562	8	26	0.178829	steroid dehydrogenase activity, acting on the CH-OH group of donors, NAD or NADP as acceptor	MF
GO:0033194	0.00942528	0.998626	5	11	0.18006	response to hydroperoxide	BP
GO:0005548	0.00946152	0.997131	10	30	0.180447	phospholipid transporter activity	MF
GO:0006536	0.00946575	0.997622	8	22	0.180447	glutamate metabolic process	BP
GO:0019048	0.00952094	0.997906	7	18	0.181305	modulation by virus of host morphology or physiology	BP
GO:0090170	0.00955751	0.99963	3	4	0.181807	regulation of Golgi inheritance	BP
GO:1990267	0.00957822	0.9966	12	45	0.182007	response to transition metal nanoparticle	BP
GO:0019905	0.00964227	0.996267	14	52	0.183029	syntaxin binding	MF
GO:0030811	0.00971863	0.99332	72	381	0.184086	regulation of nucleotide catabolic process	BP
GO:0033121	0.00971863	0.99332	72	381	0.184086	regulation of purine nucleotide catabolic process	BP
GO:0001933	0.00979656	0.993905	46	238	0.185365	negative regulation of protein phosphorylation	BP
GO:0045786	0.00981444	0.994041	42	213	0.185507	negative regulation of cell cycle	BP
GO:0005488	0.00994244	0.991146	1591	11419	0.187727	binding	MF
GO:0030139	0.00995625	0.995073	23	98	0.187789	endocytic vesicle	CC
GO:0009725	0.0100101	0.992952	80	461	0.188099	response to hormone	BP
GO:0060697	0.0100134	1	2	2	0.188099	positive regulation of phospholipid catabolic process	BP
GO:0042995	0.0100145	0.991771	257	1590	0.188099	cell projection	CC
GO:0004731	0.0100149	1	2	2	0.188099	purine-nucleoside phosphorylase activity	MF
GO:0071569	0.0100309	0.999428	3	5	0.188201	protein ufmylation	BP
GO:0042044	0.0100839	0.997686	7	20	0.188996	fluid transport	BP
GO:0042326	0.0101123	0.993442	54	287	0.18933	negative regulation of phosphorylation	BP
GO:0071825	0.0101246	0.997057	9	30	0.18936	protein-lipid complex subunit organization	BP
GO:0007584	0.0101571	0.996213	13	47	0.18966	response to nutrient	BP
GO:0006090	0.0101619	0.997356	8	24	0.18966	pyruvate metabolic process	BP
GO:0042420	0.0102	0.999596	3	4	0.189798	dopamine catabolic process	BP
GO:0097193	0.0102111	0.993806	41	220	0.189798	intrinsic apoptotic signaling pathway	BP
GO:0043043	0.0102158	0.997649	7	20	0.189798	peptide biosynthetic process	BP
GO:0043085	0.010225	0.992183	134	808	0.189798	positive regulation of catalytic activity	BP
GO:0005525	0.0102259	0.993169	61	344	0.189798	GTP binding	MF
GO:0019239	0.0102332	0.997334	8	24	0.189798	deaminase activity	MF
GO:0007030	0.0103029	0.995837	15	55	0.190892	Golgi organization	BP
GO:0002428	0.0104191	0.999397	3	5	0.192844	antigen processing and presentation of peptide antigen via MHC class Ib	BP
GO:0002822	0.0104866	0.994747	23	107	0.193893	regulation of adaptive immune response based on somatic recombination of immune receptors built from immunoglobulin superfamily domains	BP
GO:0048583	0.010535	0.991039	387	2522	0.194587	regulation of response to stimulus	BP
GO:0032648	0.0106003	0.996705	10	31	0.19554	regulation of interferon-beta production	BP
GO:0030060	0.010615	1	2	2	0.19554	L-malate dehydrogenase activity	MF
GO:0090199	0.0106195	0.99658	10	38	0.19554	regulation of release of cytochrome c from mitochondria	BP
GO:0006659	0.010638	0.999571	3	4	0.195677	phosphatidylserine biosynthetic process	BP
GO:0019050	0.0107233	1	2	2	0.196234	suppression by virus of host apoptotic process	BP
GO:0033668	0.0107233	1	2	2	0.196234	negative regulation by symbiont of host apoptotic process	BP
GO:0039526	0.0107233	1	2	2	0.196234	modulation by virus of host apoptotic process	BP
GO:0052041	0.0107233	1	2	2	0.196234	negative regulation by symbiont of host programmed cell death	BP
GO:0052490	0.0107233	1	2	2	0.196234	negative regulation by organism of programmed cell death in other organism involved in symbiotic interaction	BP
GO:0006694	0.0107716	0.994178	28	137	0.196916	steroid biosynthetic process	BP
GO:0046031	0.0108099	0.998751	4	9	0.197414	ADP metabolic process	BP
GO:1901698	0.0108872	0.992195	86	521	0.198453	response to nitrogen compound	BP
GO:0038163	0.0108891	1	2	2	0.198453	thrombopoietin-mediated signaling pathway	BP
GO:0010675	0.0109068	0.994189	27	126	0.198573	regulation of cellular carbohydrate metabolic process	BP
GO:0050691	0.011047	0.997055	8	25	0.200919	regulation of defense response to virus by host	BP
GO:0034763	0.0111743	0.997773	6	16	0.203029	negative regulation of transmembrane transport	BP
GO:0071310	0.0112229	0.991056	182	1178	0.203703	cellular response to organic substance	BP
GO:0031343	0.0112877	0.995876	12	47	0.204671	positive regulation of cell killing	BP
GO:0032401	0.0113606	0.997727	6	16	0.205785	establishment of melanosome localization	BP
GO:0015695	0.0114042	0.997398	7	18	0.206364	organic cation transport	BP
GO:0033059	0.0114267	0.996632	9	29	0.206562	cellular pigmentation	BP
GO:1990246	0.0115849	0.999302	3	5	0.209209	uniplex complex	CC
GO:0036289	0.011619	0.999515	3	4	0.209612	peptidyl-serine autophosphorylation	BP
GO:0004441	0.011664	1	2	2	0.210212	inositol-1,4-bisphosphate 1-phosphatase activity	MF
GO:0006072	0.0116777	0.998835	4	7	0.210246	glycerol-3-phosphate metabolic process	BP
GO:2001233	0.0117357	0.992216	57	319	0.211077	regulation of apoptotic signaling pathway	BP
GO:0031998	0.0117854	0.997674	6	15	0.211756	regulation of fatty acid beta-oxidation	BP
GO:0006886	0.0118286	0.991273	101	595	0.212104	intracellular protein transport	BP
GO:0003873	0.011839	0.999502	3	4	0.212104	6-phosphofructo-2-kinase activity	MF
GO:0050702	0.0118469	0.997191	7	20	0.212104	interleukin-1 beta secretion	BP
GO:0001725	0.0118523	0.995106	15	57	0.212104	stress fiber	CC
GO:0031400	0.0119201	0.992068	58	314	0.213103	negative regulation of protein modification process	BP
GO:0047372	0.011989	0.998664	4	8	0.21412	acylglycerol lipase activity	MF
GO:0001523	0.0120098	0.99581	11	42	0.214163	retinoid metabolic process	BP
GO:0042572	0.0120154	0.997521	6	17	0.214163	retinol metabolic process	BP
GO:0006578	0.0120279	0.999491	3	4	0.214171	amino-acid betaine biosynthetic process	BP
GO:1900246	0.0122778	0.999477	3	4	0.218403	positive regulation of RIG-I signaling pathway	BP
GO:2000189	0.0122955	0.999476	3	4	0.218499	positive regulation of cholesterol homeostasis	BP
GO:0032879	0.0123346	0.989772	267	1700	0.218975	regulation of localization	BP
GO:0030149	0.012372	0.997082	7	19	0.219422	sphingolipid catabolic process	BP
GO:0015199	0.0124624	0.999466	3	4	0.220057	amino-acid betaine transmembrane transporter activity	MF
GO:0015226	0.0124624	0.999466	3	4	0.220057	carnitine transmembrane transporter activity	MF
GO:1902603	0.0124624	0.999466	3	4	0.220057	carnitine transmembrane transport	BP
GO:0010563	0.012471	0.991618	60	328	0.220057	negative regulation of phosphorus metabolic process	BP
GO:0045936	0.012471	0.991618	60	328	0.220057	negative regulation of phosphate metabolic process	BP
GO:0051348	0.0124819	0.992557	37	187	0.220057	negative regulation of transferase activity	BP
GO:0097153	0.012514	0.999463	3	4	0.220222	cysteine-type endopeptidase activity involved in apoptotic process	MF
GO:0019363	0.012516	0.99744	6	16	0.220222	pyridine nucleotide biosynthetic process	BP
GO:0050792	0.0125507	0.99396	20	90	0.220341	regulation of viral process	BP
GO:0090153	0.0125598	0.99946	3	4	0.220341	regulation of sphingolipid biosynthetic process	BP
GO:2000303	0.0125598	0.99946	3	4	0.220341	regulation of ceramide biosynthetic process	BP
GO:0032647	0.0125842	0.997544	6	14	0.220551	regulation of interferon-alpha production	BP
GO:0042581	0.0126317	0.997935	5	12	0.221166	specific granule	CC
GO:0050661	0.0126566	0.995581	11	40	0.221385	NADP binding	MF
GO:0001913	0.0127263	0.995782	10	38	0.222387	T cell mediated cytotoxicity	BP
GO:0045056	0.0127444	0.997992	5	11	0.222483	transcytosis	BP
GO:0005385	0.0127982	0.997493	6	14	0.223205	zinc ion transmembrane transporter activity	MF
GO:0008443	0.0128944	0.998674	4	7	0.224663	phosphofructokinase activity	MF
GO:0006521	0.0129361	0.998524	4	8	0.225168	regulation of cellular amino acid metabolic process	BP
GO:0015171	0.0129945	0.994248	17	64	0.225843	amino acid transmembrane transporter activity	MF
GO:0046124	0.0130002	1	2	2	0.225843	purine deoxyribonucleoside catabolic process	BP
GO:0004767	0.0130319	0.99851	4	8	0.226174	sphingomyelin phosphodiesterase activity	MF
GO:0006109	0.0130908	0.992821	28	133	0.226602	regulation of carbohydrate metabolic process	BP
GO:0051345	0.0130938	0.990892	70	397	0.226602	positive regulation of hydrolase activity	BP
GO:0005326	0.0130947	0.996506	8	22	0.226602	neurotransmitter transporter activity	MF
GO:0010885	0.0131173	0.997917	5	11	0.226772	regulation of cholesterol storage	BP
GO:0009719	0.0131542	0.98976	143	901	0.22719	response to endogenous stimulus	BP
GO:0004142	0.0132117	1	2	2	0.227962	diacylglycerol cholinephosphotransferase activity	MF
GO:0006858	0.0132645	0.999417	3	4	0.228653	extracellular transport	BP
GO:0019842	0.013437	0.993946	17	73	0.230351	vitamin binding	MF
GO:0051896	0.0134606	0.993102	23	106	0.230351	regulation of protein kinase B signaling	BP
GO:0031265	0.0134781	0.999139	3	5	0.230351	CD95 death-inducing signaling complex	CC
GO:0006227	0.0134947	1	2	2	0.230351	dUDP biosynthetic process	BP
GO:0009041	0.0134947	1	2	2	0.230351	uridylate kinase activity	MF
GO:0033862	0.0134947	1	2	2	0.230351	UMP kinase activity	MF
GO:0046077	0.0134947	1	2	2	0.230351	dUDP metabolic process	BP
GO:0015938	0.0135052	1	2	2	0.230351	coenzyme A catabolic process	BP
GO:0033869	0.0135052	1	2	2	0.230351	nucleoside bisphosphate catabolic process	BP
GO:0034031	0.0135052	1	2	2	0.230351	ribonucleoside bisphosphate catabolic process	BP
GO:0034034	0.0135052	1	2	2	0.230351	purine nucleoside bisphosphate catabolic process	BP
GO:0051648	0.0135362	0.992865	25	112	0.230659	vesicle localization	BP
GO:0030246	0.013654	0.991547	41	224	0.232333	carbohydrate binding	MF
GO:0006670	0.0136605	0.997808	5	11	0.232333	sphingosine metabolic process	BP
GO:1901699	0.0137074	0.990811	57	336	0.232886	cellular response to nitrogen compound	BP
GO:0006971	0.0137332	0.999388	3	4	0.232886	hypotonic response	BP
GO:0090200	0.0137372	0.996564	7	22	0.232886	positive regulation of release of cytochrome c from mitochondria	BP
GO:0032870	0.0137453	0.990846	56	305	0.232886	cellular response to hormone stimulus	BP
GO:0010867	0.013762	0.997787	5	11	0.232947	positive regulation of triglyceride biosynthetic process	BP
GO:0004143	0.0137976	0.997249	6	14	0.233329	diacylglycerol kinase activity	MF
GO:0051174	0.0139025	0.988559	237	1490	0.23488	regulation of phosphorus metabolic process	BP
GO:0032930	0.0139508	0.998257	4	9	0.235472	positive regulation of superoxide anion generation	BP
GO:0061589	0.0139768	0.999373	3	4	0.235484	calcium activated phosphatidylserine scrambling	BP
GO:0019008	0.0139872	1	2	2	0.235484	molybdopterin synthase complex	CC
GO:0070566	0.0139911	0.996176	8	23	0.235484	adenylyltransferase activity	MF
GO:0008940	0.0140388	1	2	2	0.236063	nitrate reductase activity	MF
GO:0046135	0.0140821	0.999085	3	5	0.236511	pyrimidine nucleoside catabolic process	BP
GO:1901264	0.0140919	0.995018	11	39	0.236511	carbohydrate derivative transport	BP
GO:0006690	0.0141268	0.993961	15	64	0.236651	icosanoid metabolic process	BP
GO:1901568	0.0141268	0.993961	15	64	0.236651	fatty acid derivative metabolic process	BP
GO:0008670	0.0142074	1	2	2	0.237777	2,4-dienoyl-CoA reductase (NADPH) activity	MF
GO:0002475	0.0142429	0.998209	4	9	0.238147	antigen processing and presentation via MHC class Ib	BP
GO:0046415	0.0142658	0.997684	5	11	0.238166	urate metabolic process	BP
GO:0051538	0.0142707	1	2	2	0.238166	3 iron, 4 sulfur cluster binding	MF
GO:0051005	0.0143796	0.998891	3	6	0.239758	negative regulation of lipoprotein lipase activity	BP
GO:0002684	0.0144382	0.989546	85	502	0.240511	positive regulation of immune system process	BP
GO:0019220	0.0144572	0.988095	236	1485	0.240603	regulation of phosphate metabolic process	BP
GO:0004103	0.0144902	1	2	2	0.240927	choline kinase activity	MF
GO:0000042	0.0145053	0.998452	4	7	0.240932	protein targeting to Golgi	BP
GO:0019184	0.0145175	0.997462	5	13	0.240932	nonribosomal peptide biosynthetic process	BP
GO:0090004	0.0146088	0.996384	7	20	0.242221	positive regulation of establishment of protein localization to plasma membrane	BP
GO:0030176	0.0147247	0.993114	18	79	0.243915	integral component of endoplasmic reticulum membrane	CC
GO:0033240	0.0147389	0.997491	5	12	0.243924	positive regulation of cellular amine metabolic process	BP
GO:0046185	0.0147751	0.998121	4	9	0.244296	aldehyde catabolic process	BP
GO:0090135	0.014854	1	2	2	0.245374	actin filament branching	BP
GO:1901652	0.0148914	0.990757	41	209	0.245763	response to peptide	BP
GO:0070991	0.0149652	1	2	2	0.246753	medium-chain-acyl-CoA dehydrogenase activity	MF
GO:0010884	0.0150936	0.996719	6	17	0.24864	positive regulation of lipid storage	BP
GO:0016311	0.0151108	0.989642	63	339	0.248693	dephosphorylation	BP
GO:0000276	0.0152057	0.998491	3	10	0.249491	mitochondrial proton-transporting ATP synthase complex, coupling factor F(o)	CC
GO:0035743	0.0152073	0.998802	3	6	0.249491	CD4-positive, alpha-beta T cell cytokine production	BP
GO:0035745	0.0152073	0.998802	3	6	0.249491	T-helper 2 cell cytokine production	BP
GO:0060590	0.0152153	0.997241	5	14	0.249491	ATPase regulator activity	MF
GO:0002274	0.0152735	0.991701	26	127	0.250215	myeloid leukocyte activation	BP
GO:0003333	0.015303	0.993085	17	65	0.250469	amino acid transmembrane transport	BP
GO:0032652	0.0154077	0.994755	10	37	0.251605	regulation of interleukin-1 production	BP
GO:0005088	0.0154111	0.991821	25	105	0.251605	Ras guanyl-nucleotide exchange factor activity	MF
GO:0051051	0.0154264	0.989533	59	332	0.251605	negative regulation of transport	BP
GO:0046326	0.0154289	0.995151	9	31	0.251605	positive regulation of glucose import	BP
GO:0071493	0.0154503	0.998959	3	5	0.251724	cellular response to UV-B	BP
GO:0008238	0.0155593	0.992214	21	92	0.253268	exopeptidase activity	MF
GO:0010883	0.0155922	0.995064	9	32	0.253573	regulation of lipid storage	BP
GO:0015697	0.0156212	0.997402	5	11	0.253812	quaternary ammonium group transport	BP
GO:0002819	0.0156602	0.991701	24	117	0.254215	regulation of adaptive immune response	BP
GO:0042592	0.0157361	0.987339	181	1158	0.255198	homeostatic process	BP
GO:0070782	0.0157494	1	2	2	0.255198	phosphatidylserine exposure on apoptotic cell surface	BP
GO:0005506	0.0157921	0.990794	32	164	0.255657	iron ion binding	MF
GO:0006720	0.0158602	0.993081	15	68	0.256527	isoprenoid metabolic process	BP
GO:0090003	0.0160022	0.994566	10	35	0.258588	regulation of establishment of protein localization to plasma membrane	BP
GO:0016471	0.0160565	0.997047	5	14	0.259231	vacuolar proton-transporting V-type ATPase complex	CC
GO:0030120	0.0160843	0.99456	10	34	0.259398	vesicle coat	CC
GO:0046466	0.016096	0.995935	7	20	0.259398	membrane lipid catabolic process	BP
GO:0046173	0.0161778	0.994523	10	34	0.260482	polyol biosynthetic process	BP
GO:0042981	0.0161966	0.986993	176	1134	0.260549	regulation of apoptotic process	BP
GO:0015749	0.0162364	0.991825	21	94	0.260953	monosaccharide transport	BP
GO:0051704	0.0163134	0.986752	194	1324	0.261954	multi-organism process	BP
GO:0097089	0.0163303	1	2	2	0.261956	methyl-branched fatty acid metabolic process	BP
GO:0004560	0.0163575	1	2	2	0.261956	alpha-L-fucosidase activity	MF
GO:0015928	0.0163575	1	2	2	0.261956	fucosidase activity	MF
GO:0017099	0.0163879	1	2	2	0.262206	very-long-chain-acyl-CoA dehydrogenase activity	MF
GO:0008121	0.0164344	0.999386	2	4	0.26248	ubiquinol-cytochrome-c reductase activity	MF
GO:0016681	0.0164344	0.999386	2	4	0.26248	oxidoreductase activity, acting on diphenols and related substances as donors, cytochrome as acceptor	MF
GO:0004198	0.0165555	0.996466	6	15	0.264176	calcium-dependent cysteine-type endopeptidase activity	MF
GO:0043903	0.016695	0.991099	24	117	0.266165	regulation of symbiosis, encompassing mutualism through parasitism	BP
GO:0032608	0.0167394	0.99433	10	33	0.266438	interferon-beta production	BP
GO:0015672	0.0167715	0.988128	72	406	0.266438	monovalent inorganic cation transport	BP
GO:0004030	0.0167827	0.998832	3	5	0.266438	aldehyde dehydrogenase [NAD(P)+] activity	MF
GO:0001910	0.0167959	0.993473	12	49	0.266438	regulation of leukocyte mediated cytotoxicity	BP
GO:0032410	0.0168087	0.995044	8	28	0.266438	negative regulation of transporter activity	BP
GO:0019001	0.0168148	0.988377	63	364	0.266438	guanyl nucleotide binding	MF
GO:0060586	0.0168168	0.997665	4	10	0.266438	multicellular organismal iron ion homeostasis	BP
GO:0070971	0.0169068	0.99882	3	5	0.267626	endoplasmic reticulum exit site	CC
GO:0033127	0.0169361	0.998817	3	5	0.267636	regulation of histone phosphorylation	BP
GO:0051560	0.0169374	0.996917	5	13	0.267636	mitochondrial calcium ion homeostasis	BP
GO:0043067	0.0170802	0.986243	178	1150	0.269653	regulation of programmed cell death	BP
GO:0051129	0.0171268	0.987984	68	387	0.270148	negative regulation of cellular component organization	BP
GO:0019430	0.0173585	0.996741	5	14	0.273319	removal of superoxide radicals	BP
GO:0071451	0.0173585	0.996741	5	14	0.273319	cellular response to superoxide	BP
GO:0002488	0.0174058	1	2	2	0.273582	antigen processing and presentation of endogenous peptide antigen via MHC class Ib via ER pathway	BP
GO:0002489	0.0174058	1	2	2	0.273582	antigen processing and presentation of endogenous peptide antigen via MHC class Ib via ER pathway, TAP-dependent	BP
GO:2000348	0.017432	1	2	2	0.273752	regulation of CD40 signaling pathway	BP
GO:0032462	0.0174536	0.996893	5	12	0.273849	regulation of protein homooligomerization	BP
GO:0003692	0.0175242	1	2	2	0.274715	left-handed Z-DNA binding	MF
GO:0010941	0.0175785	0.985756	187	1211	0.275325	regulation of cell death	BP
GO:0045063	0.0176119	0.996033	6	17	0.275605	T-helper 1 cell differentiation	BP
GO:0004022	0.0177314	0.998739	3	5	0.276996	alcohol dehydrogenase (NAD) activity	MF
GO:0031282	0.0177318	0.997614	4	9	0.276996	regulation of guanylate cyclase activity	BP
GO:0043401	0.0177874	0.992271	15	57	0.277621	steroid hormone mediated signaling pathway	BP
GO:0090314	0.0178141	0.996714	5	13	0.277794	positive regulation of protein targeting to membrane	BP
GO:0070255	0.0178821	0.997743	4	8	0.278611	regulation of mucus secretion	BP
GO:0015370	0.0179232	0.992801	13	46	0.279006	solute:sodium symporter activity	MF
GO:0001561	0.0179595	0.998716	3	5	0.279328	fatty acid alpha-oxidation	BP
GO:0002281	0.0179878	0.997726	4	8	0.279524	macrophage activation involved in immune response	BP
GO:0001632	0.0180648	1	2	2	0.280476	leukotriene B4 receptor activity	MF
GO:0030291	0.0181354	0.995196	7	22	0.281272	protein serine/threonine kinase inhibitor activity	MF
GO:0055072	0.0181476	0.992222	14	62	0.281272	iron ion homeostasis	BP
GO:0015238	0.0181905	0.995351	7	19	0.28151	drug transmembrane transporter activity	MF
GO:0044058	0.0182179	0.994546	8	28	0.28151	regulation of digestive system process	BP
GO:0019319	0.0182308	0.992544	13	52	0.28151	hexose biosynthetic process	BP
GO:0001909	0.0182365	0.991651	16	74	0.28151	leukocyte mediated cytotoxicity	BP
GO:0030046	0.0182425	1	2	2	0.28151	parallel actin filament bundle assembly	BP
GO:0015145	0.0182614	0.996011	6	15	0.28151	monosaccharide transmembrane transporter activity	MF
GO:0090281	0.0182814	0.998684	3	5	0.28151	negative regulation of calcium ion import	BP
GO:0001671	0.0182954	0.997514	4	9	0.28151	ATPase activator activity	MF
GO:0051248	0.0183169	0.986643	83	488	0.28151	negative regulation of protein metabolic process	BP
GO:0071827	0.0183209	0.99451	8	28	0.28151	plasma lipoprotein particle organization	BP
GO:0090182	0.0183497	1	2	2	0.281709	regulation of secretion of lysosomal enzymes	BP
GO:0000045	0.0184029	0.994034	9	31	0.282052	autophagic vacuole assembly	BP
GO:0010893	0.0184037	0.995162	7	21	0.282052	positive regulation of steroid biosynthetic process	BP
GO:0008206	0.0184353	0.994588	8	25	0.282295	bile acid metabolic process	BP
GO:0016776	0.0185058	0.994351	8	31	0.282841	phosphotransferase activity, phosphate group as acceptor	MF
GO:0032607	0.0185133	0.995942	6	15	0.282841	interferon-alpha production	BP
GO:0072349	0.0185186	0.996777	5	11	0.282841	modified amino acid transmembrane transporter activity	MF
GO:0032269	0.0187471	0.98661	73	423	0.286086	negative regulation of cellular protein metabolic process	BP
GO:0031252	0.0188084	0.987573	50	257	0.286775	cell leading edge	CC
GO:0051765	0.0188761	1	2	2	0.287562	inositol tetrakisphosphate kinase activity	MF
GO:0019068	0.018984	1	2	2	0.28822	virion assembly	BP
GO:0046755	0.018984	1	2	2	0.28822	viral budding	BP
GO:1902590	0.018984	1	2	2	0.28822	multi-organism organelle organization	BP
GO:1902592	0.018984	1	2	2	0.28822	multi-organism membrane budding	BP
GO:0006140	0.0190518	0.985985	87	500	0.289004	regulation of nucleotide metabolic process	BP
GO:0030663	0.0190836	0.99652	5	12	0.289199	COPI-coated vesicle membrane	CC
GO:0005798	0.0190971	0.991863	14	55	0.289199	Golgi-associated vesicle	CC
GO:0002703	0.0191351	0.989501	25	126	0.289297	regulation of leukocyte mediated immunity	BP
GO:0006094	0.0191361	0.992459	12	47	0.289297	gluconeogenesis	BP
GO:0002456	0.0191914	0.991448	15	66	0.289888	T cell mediated immunity	BP
GO:0003674	0.0193438	0.985737	2504	19526	0.291754	molecular_function	MF
GO:0050810	0.0193477	0.991423	15	62	0.291754	regulation of steroid biosynthetic process	BP
GO:0007015	0.0194405	0.987414	45	237	0.292906	actin filament organization	BP
GO:0015114	0.0195424	0.997463	4	8	0.293944	phosphate ion transmembrane transporter activity	MF
GO:0035435	0.0195424	0.997463	4	8	0.293944	phosphate ion transmembrane transport	BP
GO:0032642	0.0196048	0.991865	13	54	0.294576	regulation of chemokine production	BP
GO:0090140	0.0196174	0.997275	4	9	0.294576	regulation of mitochondrial fission	BP
GO:0046110	0.0197518	1	2	2	0.296064	xanthine metabolic process	BP
GO:0001911	0.0197664	0.996251	5	13	0.296064	negative regulation of leukocyte mediated cytotoxicity	BP
GO:0031342	0.0197664	0.996251	5	13	0.296064	negative regulation of cell killing	BP
GO:0015077	0.0197929	0.986669	53	298	0.296213	monovalent inorganic cation transmembrane transporter activity	MF
GO:0034067	0.0198252	0.99549	6	16	0.296446	protein localization to Golgi apparatus	BP
GO:0051640	0.0199876	0.987186	43	221	0.298164	organelle localization	BP
GO:0046403	0.0199903	1	2	2	0.298164	polynucleotide 3'-phosphatase activity	MF
GO:0098506	0.0199903	1	2	2	0.298164	polynucleotide 3' dephosphorylation	BP
GO:0045764	0.0200219	0.998506	3	5	0.298387	positive regulation of cellular amino acid metabolic process	BP
GO:0002753	0.0200628	0.995423	6	16	0.29845	cytoplasmic pattern recognition receptor signaling pathway	BP
GO:0031952	0.0200736	0.99347	9	29	0.29845	regulation of protein autophosphorylation	BP
GO:0034701	0.0200764	1	2	2	0.29845	tripeptidase activity	MF
GO:0052695	0.020128	0.998495	3	5	0.298968	cellular glucuronidation	BP
GO:0070178	0.0202333	1	2	2	0.300282	D-serine metabolic process	BP
GO:0005938	0.0202572	0.987493	37	184	0.300386	cell cortex	CC
GO:0030148	0.0203244	0.991988	12	44	0.301093	sphingolipid biosynthetic process	BP
GO:0046854	0.0203386	0.993368	9	29	0.301093	phosphatidylinositol phosphorylation	BP
GO:0044194	0.0204916	0.998457	3	5	0.303106	cytolytic granule	CC
GO:0005328	0.0205505	0.99461	7	19	0.303725	neurotransmitter:sodium symporter activity	MF
GO:0010878	0.0205905	0.996168	5	12	0.304063	cholesterol storage	BP
GO:0034224	0.0206126	1	2	2	0.304138	cellular response to zinc ion starvation	BP
GO:0018479	0.0206438	1	2	2	0.304346	benzaldehyde dehydrogenase (NAD+) activity	MF
GO:0009651	0.0207875	0.994049	7	29	0.305895	response to salt stress	BP
GO:0070266	0.0208182	0.993693	8	26	0.305895	necroptotic process	BP
GO:0006898	0.0208247	0.987857	30	144	0.305895	receptor-mediated endocytosis	BP
GO:0032810	0.0208509	1	2	2	0.305895	sterol response element binding	MF
GO:0010915	0.0208643	0.999114	2	4	0.305895	regulation of very-low-density lipoprotein particle clearance	BP
GO:0010916	0.0208643	0.999114	2	4	0.305895	negative regulation of very-low-density lipoprotein particle clearance	BP
GO:0046847	0.020869	0.991386	13	48	0.305895	filopodium assembly	BP
GO:0010635	0.0209563	0.998408	3	5	0.306837	regulation of mitochondrial fusion	BP
GO:0044342	0.0209677	0.996881	4	10	0.306837	type B pancreatic cell proliferation	BP
GO:0004860	0.0210679	0.991943	11	44	0.308051	protein kinase inhibitor activity	MF
GO:0045630	0.0211398	0.998388	3	5	0.30839	positive regulation of T-helper 2 cell differentiation	BP
GO:0030137	0.0211409	0.995029	6	17	0.30839	COPI-coated vesicle	CC
GO:0032941	0.021143	0.990504	15	63	0.30839	secretion by tissue	BP
GO:0016780	0.0212478	0.994998	6	17	0.308791	phosphotransferase activity, for other substituted phosphate groups	MF
GO:0008481	0.0212495	1	2	2	0.308791	sphinganine kinase activity	MF
GO:0017050	0.0212495	1	2	2	0.308791	D-erythro-sphingosine kinase activity	MF
GO:0071345	0.0212557	0.985357	58	328	0.308791	cellular response to cytokine stimulus	BP
GO:0005507	0.0212571	0.991394	12	52	0.308791	copper ion binding	MF
GO:0044548	0.0213244	0.996697	4	11	0.309516	S100 protein binding	MF
GO:0032691	0.0213689	0.996803	4	10	0.309909	negative regulation of interleukin-1 beta production	BP
GO:0014070	0.0214439	0.9844	78	458	0.310744	response to organic cyclic compound	BP
GO:0001912	0.0214687	0.9922	10	40	0.310852	positive regulation of leukocyte mediated cytotoxicity	BP
GO:0046341	0.0215117	1	2	2	0.311221	CDP-diacylglycerol metabolic process	BP
GO:0001765	0.0215424	0.997867	3	7	0.311413	membrane raft assembly	BP
GO:0048670	0.0215648	0.995936	5	12	0.311484	regulation of collateral sprouting	BP
GO:0052745	0.0216703	0.994965	6	16	0.312754	inositol phosphate phosphatase activity	MF
GO:0009227	0.0218252	1	2	2	0.31427	nucleotide-sugar catabolic process	BP
GO:0032217	0.0218282	1	2	2	0.31427	riboflavin transporter activity	MF
GO:0032218	0.0218282	1	2	2	0.31427	riboflavin transport	BP
GO:0030660	0.0219349	0.992705	9	30	0.315551	Golgi-associated vesicle membrane	CC
GO:0034377	0.0220312	0.995594	5	14	0.31651	plasma lipoprotein particle assembly	BP
GO:0043491	0.0220371	0.987606	26	129	0.31651	protein kinase B signaling	BP
GO:0009069	0.0220756	0.992569	9	32	0.316808	serine family amino acid metabolic process	BP
GO:0008028	0.0221252	0.99263	9	30	0.317016	monocarboxylic acid transmembrane transporter activity	MF
GO:0006172	0.0221257	0.997982	3	6	0.317016	ADP biosynthetic process	BP
GO:0004887	0.0222176	0.998272	3	5	0.317844	thyroid hormone receptor activity	MF
GO:0097300	0.0222191	0.992512	9	32	0.317844	programmed necrotic cell death	BP
GO:0008270	0.0222858	0.982067	164	998	0.318542	zinc ion binding	MF
GO:0001010	0.0223377	1	2	2	0.319029	sequence-specific DNA binding transcription factor recruiting transcription factor activity	MF
GO:0048016	0.0224077	0.993793	7	22	0.319772	inositol phosphate-mediated signaling	BP
GO:0032561	0.022479	0.984248	62	363	0.320533	guanyl ribonucleotide binding	MF
GO:0004307	0.0226221	1	2	2	0.321838	ethanolaminephosphotransferase activity	MF
GO:0042726	0.022633	1	2	2	0.321838	flavin-containing compound metabolic process	BP
GO:0042727	0.022633	1	2	2	0.321838	flavin-containing compound biosynthetic process	BP
GO:0016888	0.0226428	0.995546	5	13	0.321838	endodeoxyribonuclease activity, producing 5'-phosphomonoesters	MF
GO:0010043	0.0227507	0.994403	6	19	0.323115	response to zinc ion	BP
GO:0043330	0.0228371	0.991617	10	40	0.324066	response to exogenous dsRNA	BP
GO:0006213	0.0228541	0.993438	7	26	0.324066	pyrimidine nucleoside metabolic process	BP
GO:0060759	0.0229364	0.989907	14	59	0.324447	regulation of response to cytokine stimulus	BP
GO:0010949	0.022994	1	2	2	0.324447	negative regulation of intestinal phytosterol absorption	BP
GO:0045796	0.022994	1	2	2	0.324447	negative regulation of intestinal cholesterol absorption	BP
GO:0060752	0.022994	1	2	2	0.324447	intestinal phytosterol absorption	BP
GO:0004743	0.022995	1	2	2	0.324447	pyruvate kinase activity	MF
GO:0019614	0.0230083	0.998185	3	5	0.324447	catechol-containing compound catabolic process	BP
GO:0042424	0.0230083	0.998185	3	5	0.324447	catecholamine catabolic process	BP
GO:0060544	0.0230593	0.995441	5	13	0.32472	regulation of necroptotic process	BP
GO:0050778	0.0230641	0.984143	56	316	0.32472	positive regulation of immune response	BP
GO:0016853	0.0231319	0.98688	26	138	0.325365	isomerase activity	MF
GO:0044803	0.0231599	0.998168	3	5	0.325365	multi-organism membrane organization	BP
GO:0070586	0.0231786	0.996605	4	9	0.325365	cell-cell adhesion involved in gastrulation	BP
GO:0042493	0.023183	0.985412	38	197	0.325365	response to drug	BP
GO:0032029	0.023355	1	2	2	0.327365	myosin tail binding	MF
GO:0070254	0.0233622	0.99657	4	9	0.327365	mucus secretion	BP
GO:0055037	0.0234337	0.988458	18	78	0.327643	recycling endosome	CC
GO:0006695	0.0234408	0.991416	10	38	0.327643	cholesterol biosynthetic process	BP
GO:0035166	0.0234599	0.998135	3	5	0.327643	post-embryonic hemopoiesis	BP
GO:0044241	0.0234608	0.99655	4	9	0.327643	lipid digestion	BP
GO:0031985	0.023474	0.991505	10	35	0.327643	Golgi cisterna	CC
GO:0000828	0.0236103	0.998118	3	5	0.328517	inositol hexakisphosphate kinase activity	MF
GO:0000832	0.0236103	0.998118	3	5	0.328517	inositol hexakisphosphate 5-kinase activity	MF
GO:0052723	0.0236103	0.998118	3	5	0.328517	inositol hexakisphosphate 1-kinase activity	MF
GO:0052724	0.0236103	0.998118	3	5	0.328517	inositol hexakisphosphate 3-kinase activity	MF
GO:2000188	0.0236759	0.996731	4	8	0.329092	regulation of cholesterol homeostasis	BP
GO:0006520	0.0236886	0.983677	56	322	0.329092	cellular amino acid metabolic process	BP
GO:0002707	0.0237666	0.993272	7	23	0.329919	negative regulation of lymphocyte mediated immunity	BP
GO:0007586	0.0238172	0.989414	14	62	0.330364	digestion	BP
GO:0009838	0.023924	1	2	2	0.331588	abscission	BP
GO:0043434	0.0242021	0.984717	38	198	0.335181	response to peptide hormone	BP
GO:0034380	0.0242623	0.997483	3	7	0.335548	high-density lipoprotein particle assembly	BP
GO:1900245	0.0242662	1	2	2	0.335548	positive regulation of MDA-5 signaling pathway	BP
GO:0070915	0.0243363	1	2	2	0.336256	lysophosphatidic acid receptor activity	MF
GO:0048073	0.0243632	1	2	2	0.336367	regulation of eye pigmentation	BP
GO:0090136	0.0243879	0.995248	5	12	0.336388	epithelial cell-cell adhesion	BP
GO:0008504	0.0244025	0.996598	4	8	0.336388	monoamine transmembrane transporter activity	MF
GO:0070538	0.0244658	1	2	2	0.33646	oleic acid binding	MF
GO:0032377	0.0244832	1	2	2	0.33646	regulation of intracellular lipid transport	BP
GO:0032380	0.0244832	1	2	2	0.33646	regulation of intracellular sterol transport	BP
GO:0032383	0.0244832	1	2	2	0.33646	regulation of intracellular cholesterol transport	BP
GO:0005779	0.0245146	0.994954	5	14	0.336632	integral component of peroxisomal membrane	CC
GO:0097284	0.0245993	0.996328	4	9	0.336841	hepatocyte apoptotic process	BP
GO:0043296	0.024605	0.986209	25	121	0.336841	apical junction complex	CC
GO:0010716	0.0247013	1	2	2	0.336841	negative regulation of extracellular matrix disassembly	BP
GO:0004904	0.0247126	1	2	2	0.336841	interferon receptor activity	MF
GO:0043086	0.0247255	0.981326	94	600	0.336841	negative regulation of catalytic activity	BP
GO:0000407	0.0247273	0.995018	5	13	0.336841	pre-autophagosomal structure	CC
GO:0046967	0.0247437	1	2	2	0.336841	cytosol to ER transport	BP
GO:0002250	0.0247584	0.984185	39	220	0.336841	adaptive immune response	BP
GO:0006805	0.0247786	0.991405	9	34	0.336841	xenobiotic metabolic process	BP
GO:0071466	0.0247786	0.991405	9	34	0.336841	cellular response to xenobiotic stimulus	BP
GO:0003994	0.0248544	1	2	2	0.336841	aconitate hydratase activity	MF
GO:0006127	0.0248839	1	2	2	0.336841	glycerophosphate shuttle	BP
GO:0002182	0.0249187	1	2	2	0.336841	cytoplasmic translational elongation	BP
GO:1900247	0.0249187	1	2	2	0.336841	regulation of cytoplasmic translational elongation	BP
GO:1900248	0.0249187	1	2	2	0.336841	negative regulation of cytoplasmic translational elongation	BP
GO:0004368	0.0249205	1	2	2	0.336841	glycerol-3-phosphate dehydrogenase activity	MF
GO:0033540	0.0250258	1	2	2	0.336841	fatty acid beta-oxidation using acyl-CoA oxidase	BP
GO:0008520	0.0250375	1	2	2	0.336841	L-ascorbate:sodium symporter activity	MF
GO:0015229	0.0250375	1	2	2	0.336841	L-ascorbic acid transporter activity	MF
GO:0015882	0.0250375	1	2	2	0.336841	L-ascorbic acid transport	BP
GO:0070890	0.0250375	1	2	2	0.336841	sodium-dependent L-ascorbate transmembrane transporter activity	MF
GO:0070904	0.0250375	1	2	2	0.336841	transepithelial L-ascorbic acid transport	BP
GO:0005427	0.0250565	1	2	2	0.336841	proton-dependent oligopeptide secondary active transmembrane transporter activity	MF
GO:0015322	0.0250565	1	2	2	0.336841	secondary active oligopeptide transmembrane transporter activity	MF
GO:0051040	0.0250565	1	2	2	0.336841	regulation of calcium-independent cell-cell adhesion	BP
GO:0043987	0.0250566	1	2	2	0.336841	histone H3-S10 phosphorylation	BP
GO:0043314	0.0250589	1	2	2	0.336841	negative regulation of neutrophil degranulation	BP
GO:0019417	0.0250589	1	2	2	0.336841	sulfur oxidation	BP
GO:0004303	0.0251669	0.995892	4	11	0.338037	estradiol 17-beta-dehydrogenase activity	MF
GO:0000138	0.0253332	0.997923	3	5	0.340014	Golgi trans cisterna	CC
GO:0072600	0.0254539	0.996403	4	8	0.341207	establishment of protein localization to Golgi	BP
GO:0002698	0.0254604	0.98784	16	75	0.341207	negative regulation of immune effector process	BP
GO:0060457	0.0255721	0.99595	4	10	0.342447	negative regulation of digestive system process	BP
GO:0042627	0.0256324	0.995792	4	11	0.342694	chylomicron	CC
GO:0005759	0.0256423	0.985057	27	162	0.342694	mitochondrial matrix	CC
GO:0006003	0.0256482	0.997887	3	5	0.342694	fructose 2,6-bisphosphate metabolic process	BP
GO:0009966	0.0257865	0.977963	308	1985	0.344145	regulation of signal transduction	BP
GO:0051646	0.0258018	0.99271	7	21	0.344145	mitochondrion localization	BP
GO:0006904	0.0258148	0.992705	7	21	0.344145	vesicle docking involved in exocytosis	BP
GO:0019695	0.0259017	0.997857	3	5	0.345025	choline metabolic process	BP
GO:0031529	0.0259195	0.991746	8	27	0.345025	ruffle organization	BP
GO:2000674	0.0259615	0.996057	4	9	0.345251	regulation of type B pancreatic cell apoptotic process	BP
GO:0006851	0.0259752	0.995865	4	10	0.345251	mitochondrial calcium ion transport	BP
GO:0002706	0.0260188	0.986361	20	100	0.345404	regulation of lymphocyte mediated immunity	BP
GO:0006012	0.0260254	0.996044	4	9	0.345404	galactose metabolic process	BP
GO:0016229	0.0260946	0.991491	8	31	0.345674	steroid dehydrogenase activity	MF
GO:0045540	0.0261042	0.994534	5	14	0.345674	regulation of cholesterol biosynthetic process	BP
GO:0032957	0.0261122	0.994815	5	12	0.345674	inositol trisphosphate metabolic process	BP
GO:0006658	0.0261234	0.996024	4	9	0.345674	phosphatidylserine metabolic process	BP
GO:0048102	0.0262869	0.997812	3	5	0.34758	autophagic cell death	BP
GO:0031528	0.0263851	0.994746	5	12	0.348525	microvillus membrane	CC
GO:0022904	0.0264104	0.991226	8	35	0.348525	respiratory electron transport chain	BP
GO:0043089	0.0264171	0.995965	4	9	0.348525	positive regulation of Cdc42 GTPase activity	BP
GO:0090313	0.0265411	0.993313	6	18	0.349903	regulation of protein targeting to membrane	BP
GO:0032119	0.0266185	0.997773	3	5	0.350405	sequestering of zinc ion	BP
GO:0061088	0.0266185	0.997773	3	5	0.350405	regulation of sequestering of zinc ion	BP
GO:0030976	0.0266456	0.99777	3	5	0.350503	thiamine pyrophosphate binding	MF
GO:0032760	0.0269929	0.989841	10	39	0.35481	positive regulation of tumor necrosis factor production	BP
GO:0003951	0.027076	0.99457	5	12	0.35564	NAD+ kinase activity	MF
GO:0046513	0.0271123	0.990576	9	31	0.355854	ceramide biosynthetic process	BP
GO:0004331	0.0271862	0.997706	3	5	0.356561	fructose-2,6-bisphosphate 2-phosphatase activity	MF
GO:0004000	0.0273049	0.995784	4	9	0.357855	adenosine deaminase activity	MF
GO:0034358	0.0273374	0.99089	8	34	0.358018	plasma lipoprotein particle	CC
GO:0006686	0.0275477	0.997663	3	5	0.360507	sphingomyelin biosynthetic process	BP
GO:0006739	0.0277422	0.990937	8	29	0.361913	NADP metabolic process	BP
GO:0006825	0.0277436	0.992936	6	18	0.361913	copper ion transport	BP
GO:0047617	0.0277549	0.992842	6	19	0.361913	acyl-CoA hydrolase activity	MF
GO:0035461	0.0277567	0.997638	3	5	0.361913	vitamin transmembrane transport	BP
GO:0090482	0.0277567	0.997638	3	5	0.361913	vitamin transmembrane transporter activity	MF
GO:0048278	0.0278679	0.99106	8	26	0.363097	vesicle docking	BP
GO:0043531	0.0280253	0.990253	9	30	0.364882	ADP binding	MF
GO:0006699	0.0281141	0.992923	6	17	0.36577	bile acid biosynthetic process	BP
GO:0015101	0.028338	0.992853	6	17	0.368415	organic cation transmembrane transporter activity	MF
GO:0031983	0.0284898	0.99755	3	5	0.37002	vesicle lumen	CC
GO:0015232	0.0285238	0.997546	3	5	0.37002	heme transporter activity	MF
GO:0015886	0.0285238	0.997546	3	5	0.37002	heme transport	BP
GO:0008090	0.0285447	0.997118	3	6	0.370022	retrograde axon cargo transport	BP
GO:0071495	0.02858	0.977949	105	662	0.370211	cellular response to endogenous stimulus	BP
GO:0043096	0.0286117	0.998966	2	3	0.370353	purine nucleobase salvage	BP
GO:0043647	0.0287406	0.989187	10	36	0.371657	inositol phosphate metabolic process	BP
GO:0001726	0.0287685	0.984095	23	107	0.371657	ruffle	CC
GO:1901616	0.0287751	0.987365	13	55	0.371657	organic hydroxy compound catabolic process	BP
GO:0051049	0.0288132	0.976191	195	1251	0.37188	regulation of transport	BP
GO:0006144	0.0288775	0.993663	5	15	0.372441	purine nucleobase metabolic process	BP
GO:1901653	0.0291529	0.982468	30	148	0.375721	cellular response to peptide	BP
GO:0043087	0.0292141	0.979153	64	346	0.376177	regulation of GTPase activity	BP
GO:0044539	0.0292305	0.99746	3	5	0.376177	long-chain fatty acid import	BP
GO:0009109	0.0294786	0.995113	4	10	0.379096	coenzyme catabolic process	BP
GO:0019221	0.0296704	0.980806	39	215	0.381288	cytokine-mediated signaling pathway	BP
GO:0022604	0.0297332	0.978859	62	345	0.381716	regulation of cell morphogenesis	BP
GO:0005758	0.0297466	0.988425	10	45	0.381716	mitochondrial intermembrane space	CC
GO:0070201	0.0297983	0.9785	67	386	0.382104	regulation of establishment of protein localization	BP
GO:0050732	0.0298625	0.988646	10	37	0.382652	negative regulation of peptidyl-tyrosine phosphorylation	BP
GO:0008234	0.0299188	0.981933	30	153	0.383098	cysteine-type peptidase activity	MF
GO:0046470	0.0300536	0.989924	8	31	0.384548	phosphatidylcholine metabolic process	BP
GO:1901701	0.0300966	0.977406	84	554	0.384822	cellular response to oxygen-containing compound	BP
GO:0007205	0.0301236	0.990055	8	28	0.384892	protein kinase C-activating G-protein coupled receptor signaling pathway	BP
GO:1902533	0.030264	0.976757	100	609	0.386408	positive regulation of intracellular signal transduction	BP
GO:0061588	0.0303563	0.997321	3	5	0.386755	calcium activated phospholipid scrambling	BP
GO:0061590	0.0303563	0.997321	3	5	0.386755	calcium activated phosphatidylcholine scrambling	BP
GO:0061591	0.0303563	0.997321	3	5	0.386755	calcium activated galactosylceramide scrambling	BP
GO:0042573	0.03064	0.991907	6	19	0.390091	retinoic acid metabolic process	BP
GO:0016615	0.0306823	0.996811	3	6	0.390351	malate dehydrogenase activity	MF
GO:0021540	0.0307119	0.997277	3	5	0.390449	corpus callosum morphogenesis	BP
GO:0016790	0.0307833	0.985411	15	66	0.390918	thiolester hydrolase activity	MF
GO:0031970	0.030799	0.986721	12	56	0.390918	organelle envelope lumen	CC
GO:0032461	0.0308217	0.993115	5	15	0.390918	positive regulation of protein oligomerization	BP
GO:0031581	0.0308373	0.997261	3	5	0.390918	hemidesmosome assembly	BP
GO:0046122	0.0308585	0.998837	2	3	0.390918	purine deoxyribonucleoside metabolic process	BP
GO:0006164	0.0308895	0.980417	35	204	0.391033	purine nucleotide biosynthetic process	BP
GO:0009138	0.0310733	0.998825	2	3	0.392245	pyrimidine nucleoside diphosphate metabolic process	BP
GO:0009139	0.0310733	0.998825	2	3	0.392245	pyrimidine nucleoside diphosphate biosynthetic process	BP
GO:0009196	0.0310733	0.998825	2	3	0.392245	pyrimidine deoxyribonucleoside diphosphate metabolic process	BP
GO:0009197	0.0310733	0.998825	2	3	0.392245	pyrimidine deoxyribonucleoside diphosphate biosynthetic process	BP
GO:0010906	0.0311337	0.983117	21	101	0.39273	regulation of glucose metabolic process	BP
GO:0031984	0.0314387	0.98794	10	37	0.396296	organelle subcompartment	CC
GO:0034361	0.0314964	0.992622	5	18	0.396463	very-low-density lipoprotein particle	CC
GO:0034385	0.0314964	0.992622	5	18	0.396463	triglyceride-rich lipoprotein particle	CC
GO:0046322	0.0316346	0.996671	3	6	0.397922	negative regulation of fatty acid oxidation	BP
GO:0032880	0.0318047	0.976347	79	461	0.399779	regulation of protein localization	BP
GO:0033124	0.0320214	0.977023	64	348	0.401795	regulation of GTP catabolic process	BP
GO:0051017	0.0320427	0.982923	20	91	0.401795	actin filament bundle assembly	BP
GO:0061572	0.0320427	0.982923	20	91	0.401795	actin filament bundle organization	BP
GO:0032602	0.0320553	0.985627	13	58	0.401795	chemokine production	BP
GO:0043462	0.0321494	0.989027	8	32	0.402693	regulation of ATPase activity	BP
GO:0072522	0.0324316	0.979214	36	211	0.405836	purine-containing compound biosynthetic process	BP
GO:0042866	0.0324674	0.996548	3	6	0.405836	pyruvate biosynthetic process	BP
GO:0046903	0.0324687	0.974297	124	772	0.405836	secretion	BP
GO:0046131	0.0325697	0.990943	6	23	0.406748	pyrimidine ribonucleoside metabolic process	BP
GO:0032369	0.0325873	0.990042	7	24	0.406748	negative regulation of lipid transport	BP
GO:0006004	0.0326176	0.996525	3	6	0.406841	fucose metabolic process	BP
GO:0046933	0.0329315	0.995906	3	8	0.41047	proton-transporting ATP synthase activity, rotational mechanism	MF
GO:0032682	0.0330253	0.994319	4	10	0.411093	negative regulation of chemokine production	BP
GO:0031702	0.0330276	0.994318	4	10	0.411093	type 1 angiotensin receptor binding	MF
GO:0017133	0.033327	0.998689	2	3	0.41424	mitochondrial electron transfer flavoprotein complex	CC
GO:0045251	0.033327	0.998689	2	3	0.41424	electron transfer flavoprotein complex	CC
GO:0002477	0.0334659	0.99868	2	3	0.415388	antigen processing and presentation of exogenous peptide antigen via MHC class Ib	BP
GO:0002481	0.0334659	0.99868	2	3	0.415388	antigen processing and presentation of exogenous protein antigen via MHC class Ib, TAP-dependent	BP
GO:0044769	0.0335623	0.993694	4	13	0.416006	ATPase activity, coupled to transmembrane movement of ions, rotational mechanism	MF
GO:0032994	0.0335624	0.988313	8	35	0.416006	protein-lipid complex	CC
GO:0071417	0.0336544	0.976753	50	306	0.416856	cellular response to organonitrogen compound	BP
GO:0014850	0.0337075	0.994425	4	9	0.417224	response to muscle activity	BP
GO:2001138	0.0337486	0.998663	2	3	0.417442	regulation of phospholipid transport	BP
GO:0071704	0.0338353	0.969228	1199	8628	0.418226	organic substance metabolic process	BP
GO:0050777	0.0339499	0.983614	15	70	0.419351	negative regulation of immune response	BP
GO:0010243	0.0340246	0.974812	74	462	0.419581	response to organonitrogen compound	BP
GO:0032373	0.0340392	0.992333	5	14	0.419581	positive regulation of sterol transport	BP
GO:0032376	0.0340392	0.992333	5	14	0.419581	positive regulation of cholesterol transport	BP
GO:0015250	0.0344576	0.993779	4	11	0.424446	water channel activity	MF
GO:0042537	0.0345254	0.990509	6	20	0.424986	benzene-containing compound metabolic process	BP
GO:0016860	0.0347128	0.985512	11	47	0.426999	intramolecular oxidoreductase activity	MF
GO:0010901	0.0347827	0.998045	2	4	0.427563	regulation of very-low-density lipoprotein particle remodeling	BP
GO:0045820	0.0349615	0.996169	3	6	0.42933	negative regulation of glycolysis	BP
GO:0016408	0.0349746	0.992062	5	14	0.42933	C-acyltransferase activity	MF
GO:0002704	0.0350422	0.98904	7	25	0.429864	negative regulation of leukocyte mediated immunity	BP
GO:0016139	0.0351046	0.996146	3	6	0.430333	glycoside catabolic process	BP
GO:0010039	0.0351945	0.993818	4	10	0.431139	response to iron ion	BP
GO:0034766	0.0353295	0.991959	5	14	0.43229	negative regulation of ion transmembrane transport	BP
GO:0060228	0.035337	0.997996	2	4	0.43229	phosphatidylcholine-sterol O-acyltransferase activator activity	MF
GO:0060337	0.0355333	0.991744	5	15	0.434394	type I interferon signaling pathway	BP
GO:0008553	0.0357538	0.993023	4	14	0.436561	hydrogen-exporting ATPase activity, phosphorylative mechanism	MF
GO:0006824	0.0357596	0.996045	3	6	0.436561	cobalt ion transport	BP
GO:0097527	0.0358098	0.996037	3	6	0.436875	necroptotic signaling pathway	BP
GO:0016661	0.035839	0.998531	2	3	0.436932	oxidoreductase activity, acting on other nitrogenous compounds as donors	MF
GO:0035014	0.035871	0.993944	4	9	0.437023	phosphatidylinositol 3-kinase regulator activity	MF
GO:0031227	0.0359572	0.981217	18	86	0.437774	intrinsic component of endoplasmic reticulum membrane	CC
GO:0006801	0.0361185	0.985577	10	42	0.439437	superoxide metabolic process	BP
GO:0006104	0.0362847	0.995963	3	6	0.441159	succinyl-CoA metabolic process	BP
GO:0032460	0.036418	0.995942	3	6	0.442183	negative regulation of protein oligomerization	BP
GO:0042742	0.0364185	0.97839	25	178	0.442183	defense response to bacterium	BP
GO:0071375	0.0364612	0.977812	29	145	0.442399	cellular response to peptide hormone stimulus	BP
GO:0005375	0.0366616	0.995903	3	6	0.444528	copper ion transmembrane transporter activity	MF
GO:0012507	0.0369847	0.995852	3	6	0.448141	ER to Golgi transport vesicle membrane	CC
GO:0006817	0.0370226	0.991462	5	14	0.448296	phosphate ion transport	BP
GO:2000254	0.0370733	0.997841	2	4	0.448604	regulation of male germ cell proliferation	BP
GO:0018198	0.0372864	0.989794	6	18	0.450876	peptidyl-cysteine modification	BP
GO:0048545	0.0373543	0.975817	36	204	0.451392	response to steroid hormone	BP
GO:0048548	0.0373839	0.995789	3	6	0.451444	regulation of pinocytosis	BP
GO:0006621	0.0374229	0.995783	3	6	0.451608	protein retention in ER lumen	BP
GO:0048471	0.0375054	0.971965	77	452	0.452176	perinuclear region of cytoplasm	CC
GO:0046061	0.0375207	0.998422	2	3	0.452176	dATP catabolic process	BP
GO:0008391	0.0375552	0.993261	4	10	0.452286	arachidonic acid monooxygenase activity	MF
GO:0004849	0.0376274	0.998415	2	3	0.45285	uridine kinase activity	MF
GO:0000421	0.0377574	0.992976	4	11	0.453687	autophagic vacuole membrane	CC
GO:0033209	0.0377681	0.986744	8	31	0.453687	tumor necrosis factor-mediated signaling pathway	BP
GO:0042288	0.0377733	0.993209	4	10	0.453687	MHC class I protein binding	MF
GO:0023051	0.0379276	0.967029	342	2243	0.455233	regulation of signaling	BP
GO:0007050	0.0380654	0.977936	24	121	0.456518	cell cycle arrest	BP
GO:0044068	0.0380859	0.995677	3	6	0.456518	modulation by symbiont of host cellular process	BP
GO:0042135	0.0382014	0.993107	4	10	0.457596	neurotransmitter catabolic process	BP
GO:0003097	0.0382516	0.995651	3	6	0.457889	renal water transport	BP
GO:0034121	0.0383577	0.984763	10	37	0.458851	regulation of toll-like receptor signaling pathway	BP
GO:0006524	0.0385704	0.998352	2	3	0.460777	alanine catabolic process	BP
GO:0009080	0.0385704	0.998352	2	3	0.460777	pyruvate family amino acid catabolic process	BP
GO:2000675	0.0387275	0.995574	3	6	0.462034	negative regulation of type B pancreatic cell apoptotic process	BP
GO:0036293	0.0387493	0.976489	28	142	0.462034	response to decreased oxygen levels	BP
GO:0002275	0.0387534	0.982843	12	51	0.462034	myeloid cell activation involved in immune response	BP
GO:0045542	0.0391582	0.995504	3	6	0.466236	positive regulation of cholesterol biosynthetic process	BP
GO:0090205	0.0391582	0.995504	3	6	0.466236	positive regulation of cholesterol metabolic process	BP
GO:0070567	0.0392972	0.995482	3	6	0.467579	cytidylyltransferase activity	MF
GO:1900542	0.0394157	0.970082	84	495	0.468558	regulation of purine nucleotide metabolic process	BP
GO:0019898	0.0394321	0.975786	29	150	0.468558	extrinsic component of membrane	CC
GO:0006672	0.0396246	0.981149	14	60	0.470532	ceramide metabolic process	BP
GO:0043173	0.0396846	0.998277	2	3	0.470876	nucleotide salvage	BP
GO:0015758	0.0397064	0.978604	19	91	0.470876	glucose transport	BP
GO:0045896	0.0398454	0.998266	2	3	0.471889	regulation of transcription during mitosis	BP
GO:0045897	0.0398454	0.998266	2	3	0.471889	positive regulation of transcription during mitosis	BP
GO:0019834	0.0398712	0.997582	2	4	0.471889	phospholipase A2 inhibitor activity	MF
GO:0009265	0.0399599	0.99463	3	8	0.472311	2'-deoxyribonucleotide biosynthetic process	BP
GO:0046385	0.0399599	0.99463	3	8	0.472311	deoxyribose phosphate biosynthetic process	BP
GO:0044375	0.0400552	0.998252	2	3	0.473124	regulation of peroxisome size	BP
GO:0030056	0.0401461	0.992963	4	9	0.473884	hemidesmosome	CC
GO:0016137	0.0403865	0.992113	4	12	0.476406	glycoside metabolic process	BP
GO:0005984	0.040464	0.998224	2	3	0.477004	disaccharide metabolic process	BP
GO:0002294	0.0407039	0.98446	9	35	0.479198	CD4-positive, alpha-beta T cell differentiation involved in immune response	BP
GO:0042093	0.0407039	0.98446	9	35	0.479198	T-helper cell differentiation	BP
GO:0045628	0.0407634	0.992484	4	10	0.479582	regulation of T-helper 2 cell differentiation	BP
GO:0010646	0.0410167	0.96427	342	2246	0.482244	regulation of cell communication	BP
GO:0060154	0.0411132	0.998179	2	3	0.48306	cellular process regulating host cell cycle in response to virus	BP
GO:0010828	0.0412004	0.984177	9	36	0.483149	positive regulation of glucose transport	BP
GO:0015166	0.0412015	0.995169	3	6	0.483149	polyol transmembrane transporter activity	MF
GO:0055081	0.0412021	0.983309	10	39	0.483149	anion homeostasis	BP
GO:0016854	0.041241	0.992102	4	11	0.483287	racemase and epimerase activity	MF
GO:0030055	0.0412912	0.975949	24	114	0.483558	cell-substrate junction	CC
GO:0039531	0.0414163	0.995134	3	6	0.484386	regulation of viral-induced cytoplasmic pattern recognition receptor signaling pathway	BP
GO:0039535	0.0414163	0.995134	3	6	0.484386	regulation of RIG-I signaling pathway	BP
GO:0004028	0.041537	0.995114	3	6	0.485479	3-chloroallyl aldehyde dehydrogenase activity	MF
GO:0004674	0.0416369	0.968742	77	430	0.486248	protein serine/threonine kinase activity	MF
GO:0070257	0.0416573	0.995093	3	6	0.486248	positive regulation of mucus secretion	BP
GO:0019200	0.0419076	0.988044	6	19	0.488849	carbohydrate kinase activity	MF
GO:0043130	0.0419851	0.979215	15	67	0.489433	ubiquitin binding	MF
GO:0046686	0.0423011	0.987658	6	21	0.492794	response to cadmium ion	BP
GO:0010992	0.0423778	0.99809	2	3	0.493365	ubiquitin homeostasis	BP
GO:0016746	0.0426681	0.971292	41	228	0.49642	transferase activity, transferring acyl groups	MF
GO:0055038	0.0428855	0.984787	8	28	0.498624	recycling endosome membrane	CC
GO:1901677	0.042964	0.987666	6	19	0.499212	phosphate transmembrane transporter activity	MF
GO:0055080	0.0432202	0.967653	73	451	0.501861	cation homeostasis	BP
GO:0031146	0.0432935	0.989198	5	16	0.502384	SCF-dependent proteasomal ubiquitin-dependent protein catabolic process	BP
GO:0032496	0.0433597	0.972475	31	190	0.502826	response to lipopolysaccharide	BP
GO:0019210	0.043402	0.98116	11	48	0.502989	kinase inhibitor activity	MF
GO:0045651	0.0434558	0.991532	4	11	0.503157	positive regulation of macrophage differentiation	BP
GO:0044422	0.043484	0.960865	643	4639	0.503157	organelle part	CC
GO:2000641	0.0435012	0.994783	3	6	0.503157	regulation of early endosome to late endosome transport	BP
GO:0019207	0.0437775	0.974216	24	124	0.506025	kinase regulator activity	MF
GO:0008645	0.0438724	0.976056	19	92	0.506793	hexose transport	BP
GO:0006833	0.0439365	0.988992	5	16	0.506965	water transport	BP
GO:0004144	0.0439442	0.997978	2	3	0.506965	diacylglycerol O-acyltransferase activity	MF
GO:0016538	0.0440123	0.987031	6	21	0.507423	cyclin-dependent protein serine/threonine kinase regulator activity	MF
GO:0032060	0.0440772	0.994685	3	6	0.507843	bleb assembly	BP
GO:0060589	0.0441467	0.969198	49	261	0.508075	nucleoside-triphosphatase regulator activity	MF
GO:0033993	0.0441544	0.966947	72	464	0.508075	response to lipid	BP
GO:0016638	0.0442179	0.987213	6	19	0.508477	oxidoreductase activity, acting on the CH-NH2 group of donors	MF
GO:0046102	0.0443679	0.997947	2	3	0.509552	inosine metabolic process	BP
GO:0042287	0.0444593	0.988997	5	15	0.509552	MHC protein binding	MF
GO:0002831	0.0445293	0.977089	16	77	0.509552	regulation of response to biotic stimulus	BP
GO:0004712	0.0445934	0.984052	8	28	0.509552	protein serine/threonine/tyrosine kinase activity	MF
GO:0004514	0.0446206	0.997929	2	3	0.509552	nicotinate-nucleotide diphosphorylase (carboxylating) activity	MF
GO:0046271	0.044777	0.997917	2	3	0.509552	phenylpropanoid catabolic process	BP
GO:0032864	0.044829	0.997914	2	3	0.509552	activation of Cdc42 GTPase activity	BP
GO:0060191	0.044855	0.977459	15	72	0.509552	regulation of lipase activity	BP
GO:0005766	0.0449834	0.99453	3	6	0.509552	primary lysosome	CC
GO:0042582	0.0449834	0.99453	3	6	0.509552	azurophil granule	CC
GO:0035711	0.0451007	1	1	1	0.509552	T-helper 1 cell activation	BP
GO:0035744	0.0451007	1	1	1	0.509552	T-helper 1 cell cytokine production	BP
GO:0035746	0.0451007	1	1	1	0.509552	granzyme A production	BP
GO:0035782	0.0451007	1	1	1	0.509552	mature natural killer cell chemotaxis	BP
GO:0071613	0.0451007	1	1	1	0.509552	granzyme B production	BP
GO:0071661	0.0451007	1	1	1	0.509552	regulation of granzyme B production	BP
GO:0071663	0.0451007	1	1	1	0.509552	positive regulation of granzyme B production	BP
GO:2000511	0.0451007	1	1	1	0.509552	regulation of granzyme A production	BP
GO:2000513	0.0451007	1	1	1	0.509552	positive regulation of granzyme A production	BP
GO:2000517	0.0451007	1	1	1	0.509552	regulation of T-helper 1 cell activation	BP
GO:2000518	0.0451007	1	1	1	0.509552	negative regulation of T-helper 1 cell activation	BP
GO:2000554	0.0451007	1	1	1	0.509552	regulation of T-helper 1 cell cytokine production	BP
GO:2000556	0.0451007	1	1	1	0.509552	positive regulation of T-helper 1 cell cytokine production	BP
GO:2000557	0.0451007	1	1	1	0.509552	regulation of immunoglobulin production in mucosal tissue	BP
GO:2000558	0.0451007	1	1	1	0.509552	positive regulation of immunoglobulin production in mucosal tissue	BP
GO:2000563	0.0451007	1	1	1	0.509552	positive regulation of CD4-positive, alpha-beta T cell proliferation	BP
GO:2000566	0.0451007	1	1	1	0.509552	positive regulation of CD8-positive, alpha-beta T cell proliferation	BP
GO:0006879	0.0451277	0.983436	8	33	0.509552	cellular iron ion homeostasis	BP
GO:0000303	0.0451404	0.988451	5	17	0.509552	response to superoxide	BP
GO:0032370	0.0453475	0.981099	10	43	0.511165	positive regulation of lipid transport	BP
GO:0015605	0.0453563	0.988711	5	15	0.511165	organophosphate ester transmembrane transporter activity	MF
GO:0070509	0.0453693	0.980293	11	45	0.511165	calcium ion import	BP
GO:0008053	0.0456547	0.988436	5	16	0.513797	mitochondrial fusion	BP
GO:0071383	0.0457082	0.973988	21	110	0.513797	cellular response to steroid hormone stimulus	BP
GO:0006692	0.0457183	0.984561	7	28	0.513797	prostanoid metabolic process	BP
GO:0006693	0.0457183	0.984561	7	28	0.513797	prostaglandin metabolic process	BP
GO:0002237	0.0459901	0.969998	34	210	0.516504	response to molecule of bacterial origin	BP
GO:0010987	0.0460171	1	1	1	0.516504	negative regulation of high-density lipoprotein particle clearance	BP
GO:0030001	0.0464352	0.963119	112	679	0.520869	metal ion transport	BP
GO:0016126	0.0464772	0.980543	10	43	0.520882	sterol biosynthetic process	BP
GO:0016817	0.0464948	0.96303	113	687	0.520882	hydrolase activity, acting on acid anhydrides	MF
GO:2000379	0.046581	0.981624	9	37	0.52152	positive regulation of reactive oxygen species metabolic process	BP
GO:0070482	0.0467415	0.970636	29	174	0.522866	response to oxygen levels	BP
GO:0046477	0.0467599	0.994221	3	6	0.522866	glycosylceramide catabolic process	BP
GO:0072348	0.0469174	0.984566	7	23	0.524298	sulfur compound transport	BP
GO:0070569	0.0470005	0.994179	3	6	0.524898	uridylyltransferase activity	MF
GO:0008631	0.0471779	0.984038	7	27	0.526549	intrinsic apoptotic signaling pathway in response to oxidative stress	BP
GO:0033299	0.0472735	0.99413	3	6	0.527286	secretion of lysosomal enzymes	BP
GO:0002138	0.0473559	0.990819	4	10	0.527545	retinoic acid biosynthetic process	BP
GO:0016102	0.0473559	0.990819	4	10	0.527545	diterpenoid biosynthetic process	BP
GO:0016725	0.0474803	0.990786	4	10	0.5286	oxidoreductase activity, acting on CH or CH2 groups	MF
GO:0005381	0.0475397	0.994084	3	6	0.528931	iron ion transmembrane transporter activity	MF
GO:0071803	0.0478003	0.99348	3	7	0.531499	positive regulation of podosome assembly	BP
GO:0006108	0.0478867	0.993463	3	7	0.532128	malate metabolic process	BP
GO:0042430	0.0479731	0.985688	6	20	0.532755	indole-containing compound metabolic process	BP
GO:0031083	0.0482845	0.989783	4	13	0.535879	BLOC-1 complex	CC
GO:0060546	0.0484049	0.990222	4	11	0.536882	negative regulation of necroptotic process	BP
GO:0051235	0.0484634	0.967984	36	197	0.537196	maintenance of location	BP
GO:0098501	0.0485284	0.997636	2	3	0.537582	polynucleotide dephosphorylation	BP
GO:0032855	0.0485915	0.98088	9	34	0.537948	positive regulation of Rac GTPase activity	BP
GO:0001666	0.048643	0.970091	27	139	0.538182	response to hypoxia	BP
GO:0016679	0.0488009	0.99618	2	5	0.539595	oxidoreductase activity, acting on diphenols and related substances as donors	MF
GO:0019852	0.0489346	0.99326	3	7	0.540257	L-ascorbic acid metabolic process	BP
GO:0015651	0.0489496	0.990403	4	10	0.540257	quaternary ammonium group transmembrane transporter activity	MF
GO:0031420	0.0489517	0.987775	5	14	0.540257	alkali metal ion binding	MF
GO:0060049	0.0490238	0.989791	4	12	0.540718	regulation of protein glycosylation	BP
GO:0043433	0.0491722	0.971017	23	120	0.542019	negative regulation of sequence-specific DNA binding transcription factor activity	BP
GO:0006667	0.0492038	0.997584	2	3	0.542033	sphinganine metabolic process	BP
GO:0034124	0.0493062	0.997576	2	3	0.542585	regulation of MyD88-dependent toll-like receptor signaling pathway	BP
GO:0032692	0.0493827	0.989691	4	12	0.542585	negative regulation of interleukin-1 production	BP
GO:0039530	0.0493851	0.99757	2	3	0.542585	MDA-5 signaling pathway	BP
GO:0039533	0.0493851	0.99757	2	3	0.542585	regulation of MDA-5 signaling pathway	BP
GO:1901857	0.0494092	0.997568	2	3	0.542585	positive regulation of cellular respiration	BP
GO:0035455	0.0494451	0.987187	5	16	0.542585	response to interferon-alpha	BP
GO:0071800	0.0494671	0.989934	4	11	0.542585	podosome assembly	BP
GO:0050252	0.0495037	0.997561	2	3	0.542653	retinol O-fatty-acyltransferase activity	MF
GO:0034613	0.0495499	0.959695	135	852	0.542826	cellular protein localization	BP
GO:0018879	0.0496864	0.997546	2	3	0.543987	biphenyl metabolic process	BP
GO:0045121	0.0497882	0.965337	46	252	0.544767	membrane raft	CC
GO:0019205	0.0500689	0.980973	8	37	0.547502	nucleobase-containing compound kinase activity	MF
GO:0015721	0.0501348	0.987157	5	15	0.547599	bile acid and bile salt transport	BP
GO:0050705	0.05017	0.997509	2	3	0.547599	regulation of interleukin-1 alpha secretion	BP
GO:0050717	0.05017	0.997509	2	3	0.547599	positive regulation of interleukin-1 alpha secretion	BP
GO:0051388	0.0504344	0.997488	2	3	0.549883	positive regulation of neurotrophin TRK receptor signaling pathway	BP
GO:0032757	0.0504409	0.984618	6	21	0.549883	positive regulation of interleukin-8 production	BP
GO:0001893	0.0504803	0.984603	6	21	0.549976	maternal placenta development	BP
GO:0016459	0.0505505	0.975007	14	62	0.550404	myosin complex	CC
GO:0046939	0.0506728	0.984092	6	25	0.551288	nucleotide phosphorylation	BP
GO:0008131	0.0506935	0.993518	3	6	0.551288	primary amine oxidase activity	MF
GO:0048311	0.0507417	0.989929	4	10	0.551476	mitochondrion distribution	BP
GO:0005372	0.0508867	0.989269	4	12	0.552715	water transmembrane transporter activity	MF
GO:0071453	0.0509786	0.976372	12	52	0.553376	cellular response to oxygen levels	BP
GO:0006750	0.0511102	0.989206	4	12	0.554276	glutathione biosynthetic process	BP
GO:1900739	0.0511549	0.997431	2	3	0.554276	regulation of protein insertion into mitochondrial membrane involved in apoptotic signaling pathway	BP
GO:1900740	0.0511549	0.997431	2	3	0.554276	positive regulation of protein insertion into mitochondrial membrane involved in apoptotic signaling pathway	BP
GO:2000650	0.0513452	0.997416	2	3	0.555722	negative regulation of sodium ion transmembrane transporter activity	BP
GO:0050728	0.0513576	0.972901	16	84	0.555722	negative regulation of inflammatory response	BP
GO:0002414	0.0513819	0.997413	2	3	0.555722	immunoglobulin transcytosis in epithelial cells	BP
GO:0060129	0.0515032	0.99639	2	4	0.556643	thyroid-stimulating hormone-secreting cell differentiation	BP
GO:0019627	0.0515606	0.98936	4	11	0.556643	urea metabolic process	BP
GO:0071941	0.0515606	0.98936	4	11	0.556643	nitrogen cycle metabolic process	BP
GO:0060416	0.0516205	0.986665	5	15	0.556952	response to growth hormone	BP
GO:0015712	0.0516901	0.997388	2	3	0.557028	hexose phosphate transport	BP
GO:0015760	0.0516901	0.997388	2	3	0.557028	glucose-6-phosphate transport	BP
GO:0004711	0.0519074	0.997371	2	3	0.559031	ribosomal protein S6 kinase activity	MF
GO:0006089	0.0520212	0.992649	3	7	0.559587	lactate metabolic process	BP
GO:0033605	0.0520239	0.989232	4	11	0.559587	positive regulation of catecholamine secretion	BP
GO:0070265	0.0520532	0.978954	9	38	0.559587	necrotic cell death	BP
GO:0043095	0.0523733	1	1	1	0.562012	regulation of GTP cyclohydrolase I activity	BP
GO:0043105	0.0523733	1	1	1	0.562012	negative regulation of GTP cyclohydrolase I activity	BP
GO:0044549	0.0523733	1	1	1	0.562012	GTP cyclohydrolase binding	MF
GO:0042762	0.0524666	0.997326	2	3	0.562336	regulation of sulfur metabolic process	BP
GO:0051176	0.0524666	0.997326	2	3	0.562336	positive regulation of sulfur metabolic process	BP
GO:0016818	0.0525372	0.958027	112	684	0.562755	hydrolase activity, acting on acid anhydrides, in phosphorus-containing anhydrides	MF
GO:0010866	0.0528859	0.986241	5	15	0.566149	regulation of triglyceride biosynthetic process	BP
GO:0097050	0.0530155	0.988956	4	11	0.567195	type B pancreatic cell apoptotic process	BP
GO:0008241	0.0532609	0.997262	2	3	0.569479	peptidyl-dipeptidase activity	MF
GO:0031306	0.0534415	0.985838	5	16	0.571068	intrinsic component of mitochondrial outer membrane	CC
GO:0035962	0.0535032	0.993001	3	6	0.571384	response to interleukin-13	BP
GO:0097169	0.0535967	0.996157	2	4	0.571961	AIM2 inflammasome complex	CC
GO:0006110	0.0536213	0.981426	7	26	0.571961	regulation of glycolysis	BP
GO:0051683	0.0537224	0.997224	2	3	0.572696	establishment of Golgi localization	BP
GO:0071649	0.0538021	0.997218	2	3	0.573076	regulation of chemokine (C-C motif) ligand 5 production	BP
GO:0035710	0.0538223	0.974787	12	53	0.573076	CD4-positive, alpha-beta T cell activation	BP
GO:0003726	0.054117	0.997192	2	3	0.575869	double-stranded RNA adenosine deaminase activity	MF
GO:0032934	0.0542762	0.979378	8	32	0.577219	sterol binding	MF
GO:1901682	0.0543684	0.983429	6	19	0.577855	sulfur compound transmembrane transporter activity	MF
GO:0005923	0.0545756	0.968349	21	107	0.579366	tight junction	CC
GO:0070160	0.0545756	0.968349	21	107	0.579366	occluding junction	CC
GO:0031330	0.0546506	0.972401	14	70	0.579817	negative regulation of cellular catabolic process	BP
GO:0070858	0.0549275	0.997125	2	3	0.582408	negative regulation of bile acid biosynthetic process	BP
GO:0043649	0.0550187	0.988393	4	11	0.582918	dicarboxylic acid catabolic process	BP
GO:0015254	0.0550411	0.997116	2	3	0.582918	glycerol channel activity	MF
GO:0002293	0.055141	0.977522	9	37	0.58363	alpha-beta T cell differentiation involved in immune response	BP
GO:0015020	0.0553111	0.980703	7	26	0.585083	glucuronosyltransferase activity	MF
GO:0008195	0.0554226	0.988279	4	11	0.585572	phosphatidate phosphatase activity	MF
GO:0043539	0.0554231	0.988279	4	11	0.585572	protein serine/threonine kinase activator activity	MF
GO:0034372	0.0556523	0.991073	3	9	0.587432	very-low-density lipoprotein particle remodeling	BP
GO:0097191	0.055665	0.962516	37	210	0.587432	extrinsic apoptotic signaling pathway	BP
GO:0016601	0.055724	0.978895	8	30	0.587706	Rac protein signal transduction	BP
GO:0008194	0.0560831	0.966157	24	119	0.591145	UDP-glycosyltransferase activity	MF
GO:0031334	0.0561698	0.966804	22	116	0.591708	positive regulation of protein complex assembly	BP
GO:0034383	0.056209	0.984885	5	16	0.591772	low-density lipoprotein particle clearance	BP
GO:0048245	0.0563279	0.99064	3	10	0.592163	eosinophil chemotaxis	BP
GO:0007005	0.0563745	0.960691	43	273	0.592163	mitochondrion organization	BP
GO:0042758	0.0563873	0.991758	3	7	0.592163	long-chain fatty acid catabolic process	BP
GO:0000104	0.0563919	0.995837	2	4	0.592163	succinate dehydrogenase activity	MF
GO:0030865	0.0564123	0.980485	7	24	0.592163	cortical cytoskeleton organization	BP
GO:0030658	0.0564556	0.984799	5	16	0.592269	transport vesicle membrane	CC
GO:0030126	0.0565035	0.987971	4	11	0.592423	COPI vesicle coat	CC
GO:0019370	0.0565376	0.987388	4	13	0.592431	leukotriene biosynthetic process	BP
GO:0070727	0.0565822	0.95371	135	856	0.592551	cellular macromolecule localization	BP
GO:0043457	0.0567369	0.987905	4	11	0.593822	regulation of cellular respiration	BP
GO:0008093	0.0568996	0.988255	4	10	0.595173	cytoskeletal adaptor activity	MF
GO:0033234	0.0569328	0.996957	2	3	0.595173	negative regulation of protein sumoylation	BP
GO:0004104	0.057025	0.996949	2	3	0.595787	cholinesterase activity	MF
GO:0008375	0.0574461	0.975277	10	39	0.59935	acetylglucosaminyltransferase activity	MF
GO:0031344	0.0574494	0.957299	63	364	0.59935	regulation of cell projection organization	BP
GO:0032616	0.0574668	0.987373	4	12	0.59935	interleukin-13 production	BP
GO:0002824	0.0577422	0.9715	13	63	0.60187	positive regulation of adaptive immune response based on somatic recombination of immune receptors built from immunoglobulin superfamily domains	BP
GO:0009410	0.0580098	0.975974	9	39	0.604306	response to xenobiotic stimulus	BP
GO:0050706	0.058102	0.984018	5	17	0.604483	regulation of interleukin-1 beta secretion	BP
GO:0002443	0.0581467	0.960409	38	227	0.604483	leukocyte mediated immunity	BP
GO:0051639	0.05816	0.996852	2	3	0.604483	actin filament network formation	BP
GO:0008454	0.0581625	0.996852	2	3	0.604483	alpha-1,3-mannosylglycoprotein 4-beta-N-acetylglucosaminyltransferase activity	MF
GO:0003988	0.0582515	0.991368	3	7	0.605056	acetyl-CoA C-acyltransferase activity	MF
GO:0004367	0.0583945	0.996832	2	3	0.605835	glycerol-3-phosphate dehydrogenase [NAD+] activity	MF
GO:0009331	0.0583945	0.996832	2	3	0.605835	glycerol-3-phosphate dehydrogenase complex	CC
GO:0060684	0.0584507	0.991326	3	7	0.606065	epithelial-mesenchymal cell signaling	BP
GO:0051791	0.0586343	0.996811	2	3	0.606115	medium-chain fatty acid metabolic process	BP
GO:0005924	0.0586833	0.965303	22	107	0.606115	cell-substrate adherens junction	CC
GO:0032456	0.0586932	0.984259	5	15	0.606115	endocytic recycling	BP
GO:0005041	0.0587338	0.987743	4	10	0.606115	low-density lipoprotein receptor activity	MF
GO:0048569	0.0587524	0.983787	5	17	0.606115	post-embryonic organ development	BP
GO:0005858	0.0587548	0.987324	4	11	0.606115	axonemal dynein complex	CC
GO:0006680	0.0587587	0.996801	2	3	0.606115	glucosylceramide catabolic process	BP
GO:0014823	0.0587944	0.981523	6	20	0.606115	response to activity	BP
GO:0018773	0.0588632	1	1	1	0.606115	acetylpyruvate hydrolase activity	MF
GO:0034545	0.0588632	1	1	1	0.606115	fumarylpyruvate hydrolase activity	MF
GO:0047621	0.0588632	1	1	1	0.606115	acylpyruvate hydrolase activity	MF
GO:0045329	0.0588636	0.996792	2	3	0.606115	carnitine biosynthetic process	BP
GO:0036336	0.0591152	0.986885	4	12	0.608355	dendritic cell migration	BP
GO:1902175	0.0593496	0.986541	4	13	0.610188	regulation of intrinsic apoptotic signaling pathway in response to oxidative stress	BP
GO:0015093	0.0594024	0.996745	2	3	0.610188	ferrous iron transmembrane transporter activity	MF
GO:0015684	0.0594024	0.996745	2	3	0.610188	ferrous iron transport	BP
GO:0034143	0.0594304	0.984002	5	15	0.610188	regulation of toll-like receptor 4 signaling pathway	BP
GO:1902532	0.0596335	0.957188	50	293	0.611921	negative regulation of intracellular signal transduction	BP
GO:0031333	0.059734	0.967924	16	80	0.6126	negative regulation of protein complex assembly	BP
GO:0016114	0.0597785	0.987026	4	11	0.612704	terpenoid biosynthetic process	BP
GO:0036372	0.0598662	1	1	1	0.61325	opsin transport	BP
GO:0033178	0.0601197	0.986073	4	14	0.615301	proton-transporting two-sector ATPase complex, catalytic domain	CC
GO:0032816	0.060222	0.980782	6	21	0.615301	positive regulation of natural killer cell activation	BP
GO:1901725	0.0602243	0.996673	2	3	0.615301	regulation of histone deacetylase activity	BP
GO:1901727	0.0602243	0.996673	2	3	0.615301	positive regulation of histone deacetylase activity	BP
GO:0032154	0.060239	0.978563	7	26	0.615301	cleavage furrow	CC
GO:0001887	0.0605133	0.996648	2	3	0.617748	selenium compound metabolic process	BP
GO:0016779	0.0605562	0.964391	21	110	0.617833	nucleotidyltransferase activity	MF
GO:0032446	0.0607058	0.953691	73	439	0.619004	protein modification by small protein conjugation	BP
GO:0060338	0.060857	0.986364	4	12	0.620006	regulation of type I interferon-mediated signaling pathway	BP
GO:0001779	0.0608736	0.980364	6	22	0.620006	natural killer cell differentiation	BP
GO:0002292	0.0609869	0.974562	9	38	0.620673	T cell differentiation involved in immune response	BP
GO:0010939	0.0610657	0.982768	5	18	0.620673	regulation of necrotic cell death	BP
GO:0006826	0.0611198	0.978175	7	26	0.620673	iron ion transport	BP
GO:0000820	0.0611505	0.996592	2	3	0.620673	regulation of glutamine family amino acid metabolic process	BP
GO:2000211	0.0611505	0.996592	2	3	0.620673	regulation of glutamate metabolic process	BP
GO:0090154	0.061184	0.996589	2	3	0.620673	positive regulation of sphingolipid biosynthetic process	BP
GO:2000304	0.061184	0.996589	2	3	0.620673	positive regulation of ceramide biosynthetic process	BP
GO:0006651	0.0612722	0.995256	2	4	0.620673	diacylglycerol biosynthetic process	BP
GO:0016748	0.061279	0.99658	2	3	0.620673	succinyltransferase activity	MF
GO:2000392	0.0612873	0.996579	2	3	0.620673	regulation of lamellipodium morphogenesis	BP
GO:0006677	0.0614213	0.986545	4	11	0.62148	glycosylceramide metabolic process	BP
GO:0002449	0.0615927	0.959982	30	176	0.62148	lymphocyte mediated immunity	BP
GO:0004126	0.0616405	0.99521	2	4	0.62148	cytidine deaminase activity	MF
GO:0006216	0.0616405	0.99521	2	4	0.62148	cytidine catabolic process	BP
GO:0009972	0.0616405	0.99521	2	4	0.62148	cytidine deamination	BP
GO:0046087	0.0616405	0.99521	2	4	0.62148	cytidine metabolic process	BP
GO:0046133	0.0616405	0.99521	2	4	0.62148	pyrimidine ribonucleoside catabolic process	BP
GO:0043988	0.0616459	0.996548	2	3	0.62148	histone H3-S28 phosphorylation	BP
GO:0031914	0.0616883	0.996544	2	3	0.621556	negative regulation of synaptic plasticity	BP
GO:0045252	0.0617745	0.996536	2	3	0.621746	oxoglutarate dehydrogenase complex	CC
GO:0035437	0.0617861	0.990612	3	7	0.621746	maintenance of protein localization in endoplasmic reticulum	BP
GO:0012506	0.0618118	0.95882	34	184	0.621746	vesicle membrane	CC
GO:0006114	0.0619141	0.996524	2	3	0.6218	glycerol biosynthetic process	BP
GO:0032318	0.0619258	0.956393	45	239	0.6218	regulation of Ras GTPase activity	BP
GO:1902578	0.0619731	0.95681	42	239	0.6218	single-organism localization	BP
GO:1902580	0.0619731	0.95681	42	239	0.6218	single-organism cellular localization	BP
GO:0031284	0.0619916	0.990011	3	8	0.6218	positive regulation of guanylate cyclase activity	BP
GO:0046459	0.0621211	0.986338	4	11	0.622536	short-chain fatty acid metabolic process	BP
GO:0016508	0.0621663	0.996501	2	3	0.622536	long-chain-enoyl-CoA hydratase activity	MF
GO:0016462	0.0621698	0.949978	111	681	0.622536	pyrophosphatase activity	MF
GO:0050873	0.0623468	0.977192	7	30	0.623958	brown fat cell differentiation	BP
GO:0002287	0.0624418	0.973833	9	38	0.624558	alpha-beta T cell activation involved in immune response	BP
GO:0009186	0.0625384	0.989885	3	8	0.625173	deoxyribonucleoside diphosphate metabolic process	BP
GO:0072345	0.062594	0.996463	2	3	0.625208	NAADP-sensitive calcium-release channel activity	MF
GO:0019336	0.062612	0.990433	3	7	0.625208	phenol-containing compound catabolic process	BP
GO:0060978	0.0628495	0.99644	2	3	0.627173	angiogenesis involved in coronary vascular morphogenesis	BP
GO:0005329	0.0628791	0.996437	2	3	0.627173	dopamine transmembrane transporter activity	MF
GO:0006359	0.062916	0.986102	4	11	0.627189	regulation of transcription from RNA polymerase III promoter	BP
GO:0008430	0.0629964	0.984964	4	15	0.62764	selenium binding	MF
GO:0070006	0.063075	0.996419	2	3	0.628072	metalloaminopeptidase activity	MF
GO:0097305	0.0631222	0.960879	25	131	0.628191	response to alcohol	BP
GO:0000900	0.0631875	0.990307	3	7	0.62849	translation repressor activity, nucleic acid binding	MF
GO:0031082	0.0633515	0.98193	5	18	0.629485	BLOC complex	CC
GO:0036442	0.0633582	0.981337	5	22	0.629485	hydrogen-exporting ATPase activity	MF
GO:0019262	0.0634492	0.994987	2	4	0.630038	N-acetylneuraminate catabolic process	BP
GO:0051020	0.0636251	0.957289	35	184	0.631058	GTPase binding	MF
GO:0003091	0.0636542	0.990205	3	7	0.631058	renal water homeostasis	BP
GO:0016482	0.0636581	0.949517	96	610	0.631058	cytoplasmic transport	BP
GO:0005001	0.0638323	0.996351	2	3	0.632082	transmembrane receptor protein tyrosine phosphatase activity	MF
GO:0019198	0.0638323	0.996351	2	3	0.632082	transmembrane receptor protein phosphatase activity	MF
GO:0048308	0.0639691	0.990136	3	7	0.632733	organelle inheritance	BP
GO:0048313	0.0639691	0.990136	3	7	0.632733	Golgi inheritance	BP
GO:0009395	0.0641117	0.974663	8	33	0.633792	phospholipid catabolic process	BP
GO:0048672	0.0641959	0.990086	3	7	0.634273	positive regulation of collateral sprouting	BP
GO:0002046	0.0642517	0.994886	2	4	0.634394	opsin binding	MF
GO:0007040	0.0642796	0.974783	8	31	0.634394	lysosome organization	BP
GO:0016653	0.0643149	0.985685	4	11	0.634394	oxidoreductase activity, acting on NAD(P)H, heme protein as acceptor	MF
GO:2000121	0.06448	0.996292	2	3	0.635614	regulation of removal of superoxide radicals	BP
GO:0051090	0.06451	0.952952	53	313	0.635614	regulation of sequence-specific DNA binding transcription factor activity	BP
GO:0046618	0.0646963	0.996272	2	3	0.636708	drug export	BP
GO:0006766	0.0647638	0.969767	11	50	0.636708	vitamin metabolic process	BP
GO:2000428	0.0648354	1	1	1	0.636708	regulation of neutrophil aggregation	BP
GO:2000429	0.0648354	1	1	1	0.636708	negative regulation of neutrophil aggregation	BP
GO:2000468	0.0648354	1	1	1	0.636708	regulation of peroxidase activity	BP
GO:2000469	0.0648354	1	1	1	0.636708	negative regulation of peroxidase activity	BP
GO:0042992	0.0649438	0.974466	8	31	0.637422	negative regulation of transcription factor import into nucleus	BP
GO:0032869	0.0650772	0.960025	24	122	0.63838	cellular response to insulin stimulus	BP
GO:0034405	0.065135	0.985438	4	11	0.638595	response to fluid shear stress	BP
GO:0032420	0.0652475	0.97893	6	20	0.639347	stereocilium	CC
GO:0042886	0.0653135	0.95516	38	217	0.639523	amide transport	BP
GO:0015791	0.0653524	0.989231	3	8	0.639523	polyol transport	BP
GO:0004699	0.0653732	0.99621	2	3	0.639523	calcium-independent protein kinase C activity	MF
GO:0060050	0.0654825	0.99473	2	4	0.640241	positive regulation of protein glycosylation	BP
GO:0032024	0.0655583	0.969224	11	52	0.640301	positive regulation of insulin secretion	BP
GO:0007530	0.0655605	0.978441	6	22	0.640301	sex determination	BP
GO:0035963	0.0656613	0.996183	2	3	0.640933	cellular response to interleukin-13	BP
GO:0018119	0.0656971	0.989753	3	7	0.640933	peptidyl-cysteine S-nitrosylation	BP
GO:0072559	0.0657844	0.994692	2	4	0.641181	NLRP3 inflammasome complex	CC
GO:0006465	0.0658226	0.989121	3	8	0.641181	signal peptide processing	BP
GO:0034101	0.0658304	0.964055	16	84	0.641181	erythrocyte homeostasis	BP
GO:0036010	0.0659634	0.989693	3	7	0.642125	protein localization to endosome	BP
GO:0045978	0.0661211	0.99614	2	3	0.643049	negative regulation of nucleoside metabolic process	BP
GO:0042748	0.0661305	0.988598	3	9	0.643049	circadian sleep/wake cycle, non-REM sleep	BP
GO:0031959	0.0662544	0.996128	2	3	0.643381	mineralocorticoid receptor signaling pathway	BP
GO:0071420	0.0663073	0.996123	2	3	0.643381	cellular response to histamine	BP
GO:0060785	0.0663304	1	1	1	0.643381	regulation of apoptosis involved in tissue homeostasis	BP
GO:0072541	0.0663304	1	1	1	0.643381	peroxynitrite reductase activity	MF
GO:0090238	0.0663451	0.99462	2	4	0.643381	positive regulation of arachidonic acid secretion	BP
GO:0043124	0.0664565	0.973632	8	32	0.644111	negative regulation of I-kappaB kinase/NF-kappaB signaling	BP
GO:1990111	0.0665585	0.994593	2	4	0.644399	spermatoproteasome complex	CC
GO:0005100	0.0665585	0.973934	8	29	0.644399	Rho GTPase activator activity	MF
GO:0043467	0.0666153	0.965378	14	69	0.644599	regulation of generation of precursor metabolites and energy	BP
GO:0019646	0.0668009	1	1	1	0.646044	aerobic electron transport chain	BP
GO:0036294	0.0669531	0.968679	11	48	0.646499	cellular response to decreased oxygen levels	BP
GO:0015222	0.0669832	0.99606	2	3	0.646499	serotonin transmembrane transporter activity	MF
GO:0010875	0.0670413	0.98447	4	12	0.646499	positive regulation of cholesterol efflux	BP
GO:0000220	0.067156	0.996044	2	3	0.646499	vacuolar proton-transporting V-type ATPase, V0 domain	CC
GO:0071404	0.0672173	0.996038	2	3	0.646499	cellular response to low-density lipoprotein particle stimulus	BP
GO:0032433	0.0672332	0.989409	3	7	0.646499	filopodium tip	CC
GO:0008384	0.0672467	0.996035	2	3	0.646499	IkappaB kinase activity	MF
GO:0008449	0.0672469	0.996035	2	3	0.646499	N-acetylglucosamine-6-sulfatase activity	MF
GO:0045218	0.0672469	0.996035	2	3	0.646499	zonula adherens maintenance	BP
GO:0045505	0.0672469	0.996035	2	3	0.646499	dynein intermediate chain binding	MF
GO:1902564	0.0672469	0.996035	2	3	0.646499	negative regulation of neutrophil activation	BP
GO:0047017	0.067349	1	1	1	0.647131	prostaglandin-F synthase activity	MF
GO:0035630	0.0673974	0.989372	3	7	0.647247	bone mineralization involved in bone maturation	BP
GO:0071222	0.0674705	0.960568	19	122	0.6476	cellular response to lipopolysaccharide	BP
GO:0009260	0.0678098	0.9545	33	204	0.650468	ribonucleotide biosynthetic process	BP
GO:0034370	0.0678543	0.987815	3	10	0.650468	triglyceride-rich lipoprotein particle remodeling	BP
GO:0038083	0.0678787	0.989263	3	7	0.650468	peptidyl-tyrosine autophosphorylation	BP
GO:0004111	0.0681492	0.994387	2	4	0.652709	creatine kinase activity	MF
GO:0016863	0.0683706	0.983452	4	14	0.654214	intramolecular oxidoreductase activity, transposing C=C bonds	MF
GO:0010886	0.0683798	0.98915	3	7	0.654214	positive regulation of cholesterol storage	BP
GO:0061041	0.0686942	0.961656	17	84	0.656869	regulation of wound healing	BP
GO:0030133	0.0688967	0.962353	16	77	0.658453	transport vesicle	CC
GO:0044446	0.0689787	0.937409	614	4465	0.658884	intracellular organelle part	CC
GO:0043169	0.0691569	0.937571	539	3649	0.660232	cation binding	MF
GO:0042416	0.0692796	0.983768	4	12	0.661049	dopamine biosynthetic process	BP
GO:0031701	0.0694523	0.983713	4	12	0.662342	angiotensin receptor binding	MF
GO:0019897	0.0698123	0.959446	19	99	0.664996	extrinsic component of plasma membrane	CC
GO:0070863	0.069822	0.994167	2	4	0.664996	positive regulation of protein exit from endoplasmic reticulum	BP
GO:0051489	0.0698425	0.972102	8	31	0.664996	regulation of filopodium assembly	BP
GO:0051650	0.0699558	0.957648	22	113	0.665719	establishment of vesicle localization	BP
GO:0060341	0.0700011	0.942698	123	795	0.665795	regulation of cellular localization	BP
GO:0046697	0.0702628	0.983117	4	13	0.667927	decidualization	BP
GO:0016641	0.0703626	0.979783	5	16	0.66852	oxidoreductase activity, acting on the CH-NH2 group of donors, oxygen as acceptor	MF
GO:0071901	0.0705057	0.95904	19	97	0.669523	negative regulation of protein serine/threonine kinase activity	BP
GO:0002055	0.070693	1	1	1	0.670587	adenine binding	MF
GO:0003999	0.070693	1	1	1	0.670587	adenine phosphoribosyltransferase activity	MF
GO:0030134	0.0708036	0.979619	5	16	0.671279	ER to Golgi transport vesicle	CC
GO:0009896	0.0709342	0.953081	31	168	0.672159	positive regulation of catabolic process	BP
GO:0042990	0.0709947	0.962861	14	66	0.672375	regulation of transcription factor import into nucleus	BP
GO:0072661	0.0711223	0.976294	6	21	0.673226	protein targeting to plasma membrane	BP
GO:0019853	0.0713972	0.993957	2	4	0.67484	L-ascorbic acid biosynthetic process	BP
GO:0004953	0.0715227	0.979085	5	17	0.67484	icosanoid receptor activity	MF
GO:0016814	0.0715471	0.973203	7	28	0.67484	hydrolase activity, acting on carbon-nitrogen (but not peptide) bonds, in cyclic amidines	MF
GO:0035877	0.0715649	0.993935	2	4	0.67484	death effector domain binding	MF
GO:0034416	0.0715758	0.993933	2	4	0.67484	bisphosphoglycerate phosphatase activity	MF
GO:0032919	0.0716577	1	1	1	0.67484	spermine acetylation	BP
GO:0032920	0.0716577	1	1	1	0.67484	putrescine acetylation	BP
GO:0046204	0.0716577	1	1	1	0.67484	nor-spermidine metabolic process	BP
GO:0032388	0.0716816	0.952831	30	167	0.67484	positive regulation of intracellular transport	BP
GO:0032036	0.0717162	0.988384	3	7	0.67484	myosin heavy chain binding	MF
GO:0005912	0.0717211	0.952269	32	166	0.67484	adherens junction	CC
GO:0043367	0.0717471	0.965954	11	49	0.67484	CD4-positive, alpha-beta T cell differentiation	BP
GO:0016404	0.0720042	1	1	1	0.6769	15-hydroxyprostaglandin dehydrogenase (NAD+) activity	MF
GO:0071609	0.0723653	0.993827	2	4	0.679798	chemokine (C-C motif) ligand 5 production	BP
GO:0005831	0.0723887	1	1	1	0.679798	steroid hormone aporeceptor complex	CC
GO:0034976	0.0724864	0.958445	18	91	0.679934	response to endoplasmic reticulum stress	BP
GO:0031098	0.0725272	0.951257	33	180	0.679934	stress-activated protein kinase signaling cascade	BP
GO:0019912	0.0725423	1	1	1	0.679934	cyclin-dependent protein kinase activating kinase activity	MF
GO:0071801	0.0725558	0.987499	3	8	0.679934	regulation of podosome assembly	BP
GO:0002476	0.0726014	0.993795	2	4	0.680004	antigen processing and presentation of endogenous peptide antigen via MHC class Ib	BP
GO:0031331	0.0726397	0.95475	24	126	0.680005	positive regulation of cellular catabolic process	BP
GO:0050038	0.072811	1	1	1	0.681251	L-xylulose reductase (NADP+) activity	MF
GO:0045736	0.0730346	0.975292	6	22	0.682984	negative regulation of cyclin-dependent protein serine/threonine kinase activity	BP
GO:0001844	0.0731431	0.993721	2	4	0.683403	protein insertion into mitochondrial membrane involved in apoptotic signaling pathway	BP
GO:0044324	0.073156	1	1	1	0.683403	regulation of transcription involved in anterior/posterior axis specification	BP
GO:0006880	0.0733092	1	1	1	0.684117	intracellular sequestering of iron ion	BP
GO:0097577	0.0733092	1	1	1	0.684117	sequestering of iron ion	BP
GO:0004697	0.0734145	0.978953	5	15	0.684516	protein kinase C activity	MF
GO:0006101	0.0734388	0.987982	3	7	0.684516	citrate metabolic process	BP
GO:0008088	0.0734672	0.969989	8	34	0.684516	axon cargo transport	BP
GO:0015816	0.0736248	0.987938	3	7	0.685627	glycine transport	BP
GO:0072657	0.0737146	0.950635	32	181	0.685887	protein localization to membrane	BP
GO:0097493	0.0737312	0.993641	2	4	0.685887	structural molecule activity conferring elasticity	MF
GO:0008903	0.0737682	1	1	1	0.685887	hydroxypyruvate isomerase activity	MF
GO:0045178	0.0738789	0.966382	10	42	0.686237	basal part of cell	CC
GO:0097226	0.0738829	1	1	1	0.686237	sperm mitochondrial sheath	CC
GO:0016045	0.073943	0.978161	5	17	0.686438	detection of bacterium	BP
GO:0001676	0.0740896	0.96345	12	52	0.68744	long-chain fatty acid metabolic process	BP
GO:0005793	0.0741373	0.967665	9	40	0.687525	endoplasmic reticulum-Golgi intermediate compartment	CC
GO:0042974	0.0742411	0.972238	7	26	0.68786	retinoic acid receptor binding	MF
GO:0004857	0.0742904	0.946727	44	300	0.68786	enzyme inhibitor activity	MF
GO:0002115	0.0743047	0.986539	3	9	0.68786	store-operated calcium entry	BP
GO:0046835	0.074329	0.974934	6	21	0.68786	carbohydrate phosphorylation	BP
GO:0033173	0.074386	0.981768	4	13	0.68786	calcineurin-NFAT signaling cascade	BP
GO:0019005	0.0744059	0.971871	7	28	0.68786	SCF ubiquitin ligase complex	CC
GO:0070232	0.0744435	0.969503	8	34	0.68786	regulation of T cell apoptotic process	BP
GO:0051050	0.0748097	0.940237	95	604	0.690885	positive regulation of transport	BP
GO:0004672	0.0749845	0.939986	98	571	0.692141	protein kinase activity	MF
GO:0016757	0.0750676	0.946406	44	251	0.692549	transferase activity, transferring glycosyl groups	MF
GO:0070857	0.0751707	0.987573	3	7	0.693141	regulation of bile acid biosynthetic process	BP
[truncated: 15,891 more rows]

## Sheet: S5 goseq_RNA-seq_Downregulated
Table S5
[truncated: 17,825 more rows]

## Sheet: Table S6 RNAbinders
Table S6
[truncated: 1,323 more rows]

## Sheet: Table S7 DNAbinders
Table S7
[truncated: 1,434 more rows]

## Sheet: Table S8 Epigenetic_Factors
Table S8
[truncated: 406 more rows]

[truncated: 8 more sheets: S9 hmeDIPseq_Peaks_gain_p<1e-03, S10hmeDIPseq_Peaks_loss_p<1e-03, S11 goseq_hmeDIP_IntragenicGain, S12 goseq_hmeDIP_IntragenicLoss, S13 goseq_hmeDIP_IntergenicGain, S14 goseq_hmeDIP_IntergenicLoss, TableS15 hmeDIP-seq reads stats, Table S16 ExpressionAssays]
